# Supplementary material for: 1-Ethyl-3-(2,4,6-trimethyl­phen­yl)imidazolium tetra­fluoro­borate
Source: Acta Crystallogr Sect E Struct Rep Online. 2010 Jul 17;66(Pt 8):o2036. doi: 10.1107/S1600536810027431 (PMC3007417; doi:10.1107/S1600536810027431)
Supplement: Supplementary file 1 [file e-66-o2036-sup1.cif]

##############################################################################
###                                                                        ###
###        Electronic paper (Acta Crystallographica Section E)             ###
###                                                                        ###
##############################################################################
#                                                                            #
# This CIF contains the data in a paper accepted for publication in Acta     #
# Crystallographica Section E. It conforms to the requirements of Notes      #
# for Authors for Section E, and has been peer reviewed under the auspices   #
# of the IUCr Commission on Journals.                                        #
#                                                                            #
# Full details of the Crystallographic Information File format               #
# are given in the paper "The Crystallographic Information File (CIF):       #
# a New Standard Archive File for Crystallography" by S. R. Hall, F. H.      #
# Allen and I. D. Brown [Acta Cryst. (1991), A47, 655-685].                  #
#                                                                            #
# The current version of the core CIF dictionary is obtainable from          #
# ftp://ftp.iucr.org/pub/cif_core.dic. The current version number is 2.4.    #
#                                                                            #
# Software is freely available for graphical display of the structure(s) in  #
# this CIF.  For information consult the CIF home page http://www.iucr.org/  #
# cif/home.html                                                              #
#                                                                            #
# This file may be used for bona fide research purposes within the           #
# scientific community so long as proper attribution is given to the journal # 
# article from which it was obtained.                                        #
#                                                                            #
##############################################################################
                                             
data_global
_audit_creation_method     SHELXL-97
_journal_date_recd_electronic     2010-06-28
_journal_date_accepted     2010-07-11
_journal_name_full     'Acta Crystallographica, Section E'
_journal_year     2010
_journal_volume     66
_journal_issue      8
_journal_page_first     o2036
_journal_page_last     o2036
_journal_paper_category     QO
_journal_coeditor_code     JH2177
_publ_contact_author_name     'Professor. Guan Jin-Tao'
_publ_contact_author_address
; College of Chemical and Environmental Engineering
  Wuhan Polytechnic University
  Wuhan  430023
  China
;
_publ_contact_author_email     guanjintao@126.com
_publ_contact_author_fax     ' '
_publ_contact_author_phone     '86 27 83952505'
_publ_section_title
;
1-Ethyl-3-(2,4,6-trimethylphenyl)imidazolium tetrafluoroborate
;
loop_
    _publ_author_name
    _publ_author_footnote
    _publ_author_address
    'Guan, Jin-Tao' .
; College of Chemical and Environmental Engineering
  Wuhan Polytechnic University
  Wuhan 430023
  People's Republic of China
;
    'Hou, Jian-Guo' .
; Department of Biological and Environmental Engineering
  Nanchang Institute of Technology
  Nanchang 330013
  People's Republic of China
;
    'Zhang, Zhi-Yong' .
; College of Chemical and Environmental Engineering
  Wuhan Polytechnic University
  Wuhan  430023
  People's Republic of China
;
    'Zhao, Si-Yin' .
; College of Chemical and Environmental Engineering
  Wuhan Polytechnic University
  Wuhan  430023
  People's Republic of China
;
_publ_section_synopsis     .
data_I
_audit_creation_method     SHELXL-97
_chemical_name_systematic
;
1-Ethyl-3-(2,4,6-trimethylphenyl)imidazolium tetrafluoroborate
;
_chemical_name_common     ?
_chemical_formula_moiety     'C14 H19 N2 +, B F4 -'
_chemical_formula_sum     'C14 H19 B F4 N2'
_chemical_formula_iupac     'C14 H19 N2 +, B F4 -'
_chemical_formula_weight     302.12
_chemical_melting_point     ?
_symmetry_cell_setting     monoclinic
_symmetry_space_group_name_H-M     'P 21/n'
_symmetry_space_group_name_Hall     '-P 2yn'
loop_
    _symmetry_equiv_pos_as_xyz
    'x, y, z'
    '-x+1/2, y+1/2, -z+1/2'
    '-x, -y, -z'
    'x-1/2, -y-1/2, z-1/2'
_cell_length_a     7.7637(7)
_cell_length_b     9.1625(9)
_cell_length_c     21.559(2)
_cell_angle_alpha     90.00
_cell_angle_beta     91.401(2)
_cell_angle_gamma     90.00
_cell_volume     1533.2(2)
_cell_formula_units_Z     4
_cell_measurement_reflns_used     3305
_cell_measurement_theta_min     2.42
_cell_measurement_theta_max     26.53
_cell_measurement_temperature     298(2)
_exptl_crystal_description     block
_exptl_crystal_colour     colourless
_exptl_crystal_size_max     0.16
_exptl_crystal_size_mid     0.15
_exptl_crystal_size_min     0.10
_exptl_crystal_density_diffrn     1.309
_exptl_crystal_density_meas     ?
_exptl_crystal_density_method     'not measured'
_exptl_crystal_F_000     632
_exptl_absorpt_coefficient_mu     0.111
_exptl_absorpt_correction_type     multi-scan
_exptl_absorpt_process_details     '(SADABS; Sheldrick, 2004)'
_exptl_absorpt_correction_T_min     0.9825
_exptl_absorpt_correction_T_max     0.9890
_exptl_special_details
;
;
_diffrn_ambient_temperature     298(2)
_diffrn_radiation_type     MoK\a
_diffrn_radiation_wavelength     0.71073
_diffrn_radiation_source     'fine-focus sealed tube'
_diffrn_radiation_monochromator     graphite
_diffrn_measurement_device_type     'Bruker SMART CCD area-detector'
_diffrn_measurement_method     'phi and omega scans'
_diffrn_detector_area_resol_mean     ?
_diffrn_reflns_number     9593
_diffrn_reflns_av_R_equivalents     0.0258
_diffrn_reflns_av_sigmaI/netI     0.0270
_diffrn_reflns_theta_min     1.89
_diffrn_reflns_theta_max     26.00
_diffrn_reflns_theta_full     26.00
_diffrn_measured_fraction_theta_max     0.998
_diffrn_measured_fraction_theta_full     0.998
_diffrn_reflns_limit_h_min     -9
_diffrn_reflns_limit_h_max     9
_diffrn_reflns_limit_k_min     -11
_diffrn_reflns_limit_k_max     9
_diffrn_reflns_limit_l_min     -25
_diffrn_reflns_limit_l_max     26
_diffrn_standards_number     ?
_diffrn_standards_interval_count     ?
_diffrn_standards_interval_time     ?
_diffrn_standards_decay_%     ?
_refine_special_details
;
Refinement of <i>F</i>^2^ against ALL reflections. The weighted <i>R</i>-factor
<i>wR</i> and goodness of fit <i>S</i> are based on <i>F</i>^2^, conventional
<i>R</i>-factors <i>R</i> are based on <i>F</i>, with <i>F</i> set to zero for
negative <i>F</i>^2^. The threshold expression of <i>F</i>^2^ >
\s(<i>F</i>^2^) is used only for calculating <i>R</i>-factors(gt) <i>etc</i>.
and is not relevant to the choice of reflections for refinement.
<i>R</i>-factors based on <i>F</i>^2^ are statistically about twice as large
as those based on <i>F</i>, and <i>R</i>- factors based on ALL data will be
even larger.
;
_reflns_number_total     3013
_reflns_number_gt     2610
_reflns_threshold_expression     I>2sigma(I)
_refine_ls_structure_factor_coef     Fsqd
_refine_ls_matrix_type     full
_refine_ls_R_factor_all     0.0750
_refine_ls_R_factor_gt     0.0668
_refine_ls_wR_factor_gt     0.1750
_refine_ls_wR_factor_ref     0.1813
_refine_ls_goodness_of_fit_ref     1.079
_refine_ls_restrained_S_all     1.079
_refine_ls_number_reflns     3013
_refine_ls_number_parameters     195
_refine_ls_number_restraints     0
_refine_ls_hydrogen_treatment     constr
_refine_ls_weighting_scheme     calc
_refine_ls_weighting_details
         'calc w=1/[\s^2^(Fo^2^)+(0.0826P)^2^+0.7775P] where P=(Fo^2^+2Fc^2^)/3'
_atom_sites_solution_hydrogens     geom
_atom_sites_solution_primary     direct
_atom_sites_solution_secondary     difmap
_refine_ls_shift/su_max     0.026
_refine_ls_shift/su_mean     0.001
_refine_diff_density_max     0.298
_refine_diff_density_min     -0.258
_refine_ls_extinction_method     'SHELXS97 (Sheldrick, 2008)'
_refine_ls_extinction_coef     0.014(3)
_refine_ls_extinction_expression
                                  'Fc^*^=kFc[1+0.001xFc^2^\l^3^/sin(2\q)]^-1/4^'
loop_
    _atom_type_symbol
    _atom_type_description
    _atom_type_scat_dispersion_real
    _atom_type_scat_dispersion_imag
    _atom_type_scat_source
    'C' 'C' 0.0033 0.0016
                         'International Tables Vol C Tables 4.2.6.8 and 6.1.1.4'
    'H' 'H' 0.0000 0.0000
                         'International Tables Vol C Tables 4.2.6.8 and 6.1.1.4'
    'N' 'N' 0.0061 0.0033
                         'International Tables Vol C Tables 4.2.6.8 and 6.1.1.4'
    'B' 'B' 0.0013 0.0007
                         'International Tables Vol C Tables 4.2.6.8 and 6.1.1.4'
    'F' 'F' 0.0171 0.0103
                         'International Tables Vol C Tables 4.2.6.8 and 6.1.1.4'
_computing_data_collection     'SMART (Bruker, 2001)'
_computing_cell_refinement     'SAINT (Bruker, 2001)'
_computing_data_reduction     'SAINT (Bruker, 2001)'
_computing_structure_solution     'SHELXS97 (Sheldrick, 2008)'
_computing_structure_refinement     'SHELXL97 (Sheldrick, 2008)'
_computing_molecular_graphics     'SHELXTL (Sheldrick, 2008)'
_computing_publication_material     'SHELXTL (Sheldrick, 2008)'
loop_
    _atom_site_type_symbol
    _atom_site_label
    _atom_site_fract_x
    _atom_site_fract_y
    _atom_site_fract_z
    _atom_site_U_iso_or_equiv
    _atom_site_adp_type
    _atom_site_calc_flag
    _atom_site_refinement_flags
    _atom_site_occupancy
    _atom_site_disorder_assembly
    _atom_site_disorder_group
    B B1 0.3268(4) 0.6442(3) 0.16502(13) 0.0525(7) Uani d . 1 . .
    C C1 0.7628(3) 0.8458(2) 0.04243(9) 0.0430(5) Uani d . 1 . .
    C C2 0.7570(3) 0.7075(3) 0.01582(11) 0.0537(6) Uani d . 1 . .
    C C3 0.7342(3) 0.7003(3) -0.04830(11) 0.0580(6) Uani d . 1 . .
    H H3 0.7303 0.6093 -0.0674 0.070 Uiso calc R 1 . .
    C C4 0.7172(3) 0.8245(3) -0.08467(10) 0.0506(6) Uani d . 1 . .
    C C5 0.7239(3) 0.9592(3) -0.05564(10) 0.0459(5) Uani d . 1 . .
    H H5 0.7117 1.0429 -0.0797 0.055 Uiso calc R 1 . .
    C C6 0.7481(3) 0.9738(2) 0.00784(10) 0.0428(5) Uani d . 1 . .
    C C7 0.7746(5) 0.5706(3) 0.05432(14) 0.0803(9) Uani d . 1 . .
    H H7A 0.7588 0.4867 0.0281 0.120 Uiso calc R 1 . .
    H H7B 0.6890 0.5705 0.0857 0.120 Uiso calc R 1 . .
    H H7C 0.8873 0.5674 0.0736 0.120 Uiso calc R 1 . .
    C C8 0.6908(4) 0.8130(4) -0.15396(12) 0.0704(8) Uani d . 1 . .
    H H8A 0.5704 0.8002 -0.1637 0.106 Uiso calc R 1 . .
    H H8B 0.7540 0.7308 -0.1691 0.106 Uiso calc R 1 . .
    H H8C 0.7311 0.9005 -0.1733 0.106 Uiso calc R 1 . .
    C C9 0.7608(3) 1.1231(3) 0.03680(12) 0.0576(6) Uani d . 1 . .
    H H9A 0.7485 1.1961 0.0051 0.086 Uiso calc R 1 . .
    H H9B 0.8709 1.1337 0.0575 0.086 Uiso calc R 1 . .
    H H9C 0.6710 1.1346 0.0663 0.086 Uiso calc R 1 . .
    C C10 0.9442(3) 0.8499(3) 0.14103(11) 0.0585(7) Uani d . 1 . .
    H H10 1.0503 0.8278 0.1243 0.070 Uiso calc R 1 . .
    C C11 0.9149(3) 0.8783(3) 0.20014(11) 0.0560(6) Uani d . 1 . .
    H H11 0.9968 0.8806 0.2323 0.067 Uiso calc R 1 . .
    C C12 0.6688(3) 0.8903(2) 0.14954(10) 0.0432(5) Uani d . 1 . .
    H H12 0.5519 0.9012 0.1403 0.052 Uiso calc R 1 . .
    C C13 0.6504(3) 0.9378(3) 0.26280(10) 0.0535(6) Uani d . 1 . .
    H H13A 0.5305 0.9583 0.2526 0.064 Uiso calc R 1 . .
    H H13B 0.7004 1.0248 0.2815 0.064 Uiso calc R 1 . .
    C C14 0.6599(4) 0.8162(3) 0.30850(12) 0.0694(8) Uani d . 1 . .
    H H14A 0.6102 0.7299 0.2903 0.104 Uiso calc R 1 . .
    H H14B 0.5974 0.8425 0.3447 0.104 Uiso calc R 1 . .
    H H14C 0.7781 0.7979 0.3200 0.104 Uiso calc R 1 . .
    F F1 0.3231(3) 0.6699(2) 0.10302(8) 0.1034(7) Uani d . 1 . .
    F F2 0.4792(3) 0.5802(3) 0.18106(10) 0.1111(8) Uani d . 1 . .
    F F3 0.3132(2) 0.7798(2) 0.19293(8) 0.0817(6) Uani d . 1 . .
    F F4 0.1928(3) 0.5595(2) 0.17995(13) 0.1228(9) Uani d . 1 . .
    N N1 0.7890(2) 0.8590(2) 0.10897(8) 0.0433(4) Uani d . 1 . .
    N N2 0.7417(2) 0.9036(2) 0.20523(8) 0.0431(4) Uani d . 1 . .
loop_
    _atom_site_aniso_label
    _atom_site_aniso_U_11
    _atom_site_aniso_U_22
    _atom_site_aniso_U_33
    _atom_site_aniso_U_12
    _atom_site_aniso_U_13
    _atom_site_aniso_U_23
    B1 0.0531(15) 0.0509(15) 0.0534(15) 0.0004(12) 0.0011(12) 0.0059(12)
    C1 0.0453(11) 0.0476(12) 0.0360(10) 0.0015(9) 0.0028(8) 0.0006(9)
    C2 0.0673(15) 0.0429(13) 0.0512(13) 0.0039(11) 0.0072(11) 0.0013(10)
    C3 0.0739(17) 0.0475(13) 0.0527(14) 0.0036(12) 0.0044(11) -0.0124(11)
    C4 0.0488(12) 0.0596(14) 0.0434(12) 0.0042(10) 0.0019(9) -0.0033(10)
    C5 0.0456(12) 0.0490(13) 0.0430(11) 0.0031(9) 0.0014(9) 0.0061(9)
    C6 0.0402(11) 0.0445(12) 0.0437(11) 0.0005(9) 0.0018(8) -0.0006(9)
    C7 0.124(3) 0.0468(15) 0.0703(19) 0.0093(16) 0.0099(17) 0.0075(13)
    C8 0.0803(19) 0.083(2) 0.0475(14) 0.0079(15) -0.0039(12) -0.0100(13)
    C9 0.0716(16) 0.0459(13) 0.0553(14) -0.0023(11) 0.0002(11) -0.0014(11)
    C10 0.0392(12) 0.0832(19) 0.0530(14) 0.0065(11) 0.0012(10) 0.0082(12)
    C11 0.0452(12) 0.0752(17) 0.0474(13) 0.0004(11) -0.0066(10) 0.0069(12)
    C12 0.0388(11) 0.0475(12) 0.0432(11) 0.0033(9) 0.0008(8) 0.0009(9)
    C13 0.0626(14) 0.0561(14) 0.0421(12) 0.0027(11) 0.0047(10) -0.0088(10)
    C14 0.0866(19) 0.0722(18) 0.0500(14) 0.0049(15) 0.0156(13) 0.0078(13)
    F1 0.1536(19) 0.0988(14) 0.0573(11) 0.0246(13) -0.0050(11) 0.0061(9)
    F2 0.0887(14) 0.1184(17) 0.1254(18) 0.0440(12) -0.0116(12) 0.0259(14)
    F3 0.0730(11) 0.0778(12) 0.0940(13) -0.0010(8) -0.0021(9) -0.0243(9)
    F4 0.1021(16) 0.0805(14) 0.188(3) -0.0268(11) 0.0534(16) 0.0061(14)
    N1 0.0427(9) 0.0483(10) 0.0390(9) 0.0030(8) 0.0015(7) 0.0027(8)
    N2 0.0475(10) 0.0443(10) 0.0375(9) 0.0014(8) 0.0010(7) 0.0009(7)
_geom_special_details
;
All e.s.d.'s (except the e.s.d. in the dihedral angle between two l.s. planes)
are estimated using the full covariance matrix. The cell e.s.d.'s are taken
into account individually in the estimation of e.s.d.'s in distances, angles
and torsion angles; correlations between e.s.d.'s in cell parameters are only
used when they are defined by crystal symmetry. An approximate (isotropic)
treatment of cell e.s.d.'s is used for estimating e.s.d.'s involving l.s.
planes.
;
loop_
    _geom_bond_atom_site_label_1
    _geom_bond_atom_site_label_2
    _geom_bond_site_symmetry_2
    _geom_bond_distance
    _geom_bond_publ_flag
    B1 F4 . 1.343(3) ?
    B1 F1 . 1.357(3) ?
    B1 F2 . 1.358(3) ?
    B1 F3 . 1.385(3) ?
    C1 C2 . 1.392(3) ?
    C1 C6 . 1.393(3) ?
    C1 N1 . 1.449(3) ?
    C2 C3 . 1.391(3) ?
    C2 C7 . 1.509(4) ?
    C3 C4 . 1.387(3) ?
    C3 H3 . 0.9300 ?
    C4 C5 . 1.384(3) ?
    C4 C8 . 1.506(3) ?
    C5 C6 . 1.383(3) ?
    C5 H5 . 0.9300 ?
    C6 C9 . 1.506(3) ?
    C7 H7A . 0.9600 ?
    C7 H7B . 0.9600 ?
    C7 H7C . 0.9600 ?
    C8 H8A . 0.9600 ?
    C8 H8B . 0.9600 ?
    C8 H8C . 0.9600 ?
    C9 H9A . 0.9600 ?
    C9 H9B . 0.9600 ?
    C9 H9C . 0.9600 ?
    C10 C11 . 1.326(3) ?
    C10 N1 . 1.377(3) ?
    C10 H10 . 0.9300 ?
    C11 N2 . 1.371(3) ?
    C11 H11 . 0.9300 ?
    C12 N2 . 1.320(3) ?
    C12 N1 . 1.326(3) ?
    C12 H12 . 0.9300 ?
    C13 N2 . 1.478(3) ?
    C13 C14 . 1.488(4) ?
    C13 H13A . 0.9700 ?
    C13 H13B . 0.9700 ?
    C14 H14A . 0.9600 ?
    C14 H14B . 0.9600 ?
    C14 H14C . 0.9600 ?
loop_
    _geom_angle_atom_site_label_1
    _geom_angle_atom_site_label_2
    _geom_angle_atom_site_label_3
    _geom_angle_site_symmetry_1
    _geom_angle_site_symmetry_3
    _geom_angle
    _geom_angle_publ_flag
    F4 B1 F1 . . 109.8(2) ?
    F4 B1 F2 . . 111.4(3) ?
    F1 B1 F2 . . 108.9(2) ?
    F4 B1 F3 . . 110.2(2) ?
    F1 B1 F3 . . 105.8(2) ?
    F2 B1 F3 . . 110.6(2) ?
    C2 C1 C6 . . 123.0(2) ?
    C2 C1 N1 . . 119.11(19) ?
    C6 C1 N1 . . 117.87(19) ?
    C3 C2 C1 . . 117.1(2) ?
    C3 C2 C7 . . 121.0(2) ?
    C1 C2 C7 . . 121.9(2) ?
    C4 C3 C2 . . 122.1(2) ?
    C4 C3 H3 . . 119.0 ?
    C2 C3 H3 . . 119.0 ?
    C5 C4 C3 . . 118.3(2) ?
    C5 C4 C8 . . 120.9(2) ?
    C3 C4 C8 . . 120.8(2) ?
    C6 C5 C4 . . 122.5(2) ?
    C6 C5 H5 . . 118.8 ?
    C4 C5 H5 . . 118.8 ?
    C5 C6 C1 . . 117.1(2) ?
    C5 C6 C9 . . 120.3(2) ?
    C1 C6 C9 . . 122.62(19) ?
    C2 C7 H7A . . 109.5 ?
    C2 C7 H7B . . 109.5 ?
    H7A C7 H7B . . 109.5 ?
    C2 C7 H7C . . 109.5 ?
    H7A C7 H7C . . 109.5 ?
    H7B C7 H7C . . 109.5 ?
    C4 C8 H8A . . 109.5 ?
    C4 C8 H8B . . 109.5 ?
    H8A C8 H8B . . 109.5 ?
    C4 C8 H8C . . 109.5 ?
    H8A C8 H8C . . 109.5 ?
    H8B C8 H8C . . 109.5 ?
    C6 C9 H9A . . 109.5 ?
    C6 C9 H9B . . 109.5 ?
    H9A C9 H9B . . 109.5 ?
    C6 C9 H9C . . 109.5 ?
    H9A C9 H9C . . 109.5 ?
    H9B C9 H9C . . 109.5 ?
    C11 C10 N1 . . 107.6(2) ?
    C11 C10 H10 . . 126.2 ?
    N1 C10 H10 . . 126.2 ?
    C10 C11 N2 . . 107.6(2) ?
    C10 C11 H11 . . 126.2 ?
    N2 C11 H11 . . 126.2 ?
    N2 C12 N1 . . 109.08(18) ?
    N2 C12 H12 . . 125.5 ?
    N1 C12 H12 . . 125.5 ?
    N2 C13 C14 . . 112.4(2) ?
    N2 C13 H13A . . 109.1 ?
    C14 C13 H13A . . 109.1 ?
    N2 C13 H13B . . 109.1 ?
    C14 C13 H13B . . 109.1 ?
    H13A C13 H13B . . 107.9 ?
    C13 C14 H14A . . 109.5 ?
    C13 C14 H14B . . 109.5 ?
    H14A C14 H14B . . 109.5 ?
    C13 C14 H14C . . 109.5 ?
    H14A C14 H14C . . 109.5 ?
    H14B C14 H14C . . 109.5 ?
    C12 N1 C10 . . 107.65(18) ?
    C12 N1 C1 . . 125.94(18) ?
    C10 N1 C1 . . 126.31(18) ?
    C12 N2 C11 . . 108.11(18) ?
    C12 N2 C13 . . 125.41(19) ?
    C11 N2 C13 . . 126.47(19) ?
loop_
    _geom_torsion_atom_site_label_1
    _geom_torsion_atom_site_label_2
    _geom_torsion_atom_site_label_3
    _geom_torsion_atom_site_label_4
    _geom_torsion_site_symmetry_1
    _geom_torsion_site_symmetry_2
    _geom_torsion_site_symmetry_3
    _geom_torsion_site_symmetry_4
    _geom_torsion
    _geom_torsion_publ_flag
    C6 C1 C2 C3 . . . . -0.4(4) ?
    N1 C1 C2 C3 . . . . -179.0(2) ?
    C6 C1 C2 C7 . . . . 179.5(3) ?
    N1 C1 C2 C7 . . . . 0.9(4) ?
    C1 C2 C3 C4 . . . . -0.3(4) ?
    C7 C2 C3 C4 . . . . 179.8(3) ?
    C2 C3 C4 C5 . . . . 0.2(4) ?
    C2 C3 C4 C8 . . . . -179.3(2) ?
    C3 C4 C5 C6 . . . . 0.5(3) ?
    C8 C4 C5 C6 . . . . -179.9(2) ?
    C4 C5 C6 C1 . . . . -1.1(3) ?
    C4 C5 C6 C9 . . . . 177.8(2) ?
    C2 C1 C6 C5 . . . . 1.1(3) ?
    N1 C1 C6 C5 . . . . 179.73(18) ?
    C2 C1 C6 C9 . . . . -177.8(2) ?
    N1 C1 C6 C9 . . . . 0.8(3) ?
    N1 C10 C11 N2 . . . . 0.6(3) ?
    N2 C12 N1 C10 . . . . 1.0(3) ?
    N2 C12 N1 C1 . . . . -175.53(19) ?
    C11 C10 N1 C12 . . . . -1.0(3) ?
    C11 C10 N1 C1 . . . . 175.5(2) ?
    C2 C1 N1 C12 . . . . -103.7(3) ?
    C6 C1 N1 C12 . . . . 77.7(3) ?
    C2 C1 N1 C10 . . . . 80.4(3) ?
    C6 C1 N1 C10 . . . . -98.3(3) ?
    N1 C12 N2 C11 . . . . -0.7(3) ?
    N1 C12 N2 C13 . . . . -179.9(2) ?
    C10 C11 N2 C12 . . . . 0.0(3) ?
    C10 C11 N2 C13 . . . . 179.2(2) ?
    C14 C13 N2 C12 . . . . 115.6(3) ?
    C14 C13 N2 C11 . . . . -63.4(3) ?
