# Supplementary material for: 1-Ethyl-3-(2,4,6-trimethyl­phen­yl)imidazolium tetra­fluoro­borate
Source: Acta Crystallogr Sect E Struct Rep Online. 2010 Jul 17;66(Pt 8):o2036. doi: 10.1107/S1600536810027431 (PMC3007417; doi:10.1107/S1600536810027431)
Supplement: Supplementary file 2 [file e-66-o2036-Isup2.hkl]

# 
# h,k,l, Fc-squared, Fo-squared, sigma(Fo-squared) and status flag 
# 
data_I
_shelx_title ' 100618cm in P2(1)/n' 
_shelx_refln_list_code          4 
_shelx_F_calc_maximum      233.75 
_exptl_crystal_F_000       632.00 
_reflns_d_resolution_high  0.8106 
 
loop_ 
 _symmetry_equiv_pos_as_xyz 
 'x, y, z' 
 '-x+1/2, y+1/2, -z+1/2' 
 '-x, -y, -z' 
 'x-1/2, -y-1/2, z-1/2' 
 
_cell_length_a     7.7637 
_cell_length_b     9.1625 
_cell_length_c    21.5594 
_cell_angle_alpha  90.000 
_cell_angle_beta   91.401 
_cell_angle_gamma  90.000 
 
_shelx_F_squared_multiplier     1.000 
 
loop_ 
 _refln_index_h 
 _refln_index_k 
 _refln_index_l 
 _refln_F_squared_calc 
 _refln_F_squared_meas 
 _refln_F_squared_sigma 
 _refln_observed_status 
   2   0   0    54637.07    46970.95   2262.55 o 
   4   0   0     5274.33     5561.02     76.10 o 
   6   0   0       63.93       54.68      2.59 o 
   8   0   0        0.19        3.87      1.09 o 
   1   1   0      222.91      306.82      3.48 o 
   2   1   0      172.99      200.68      2.42 o 
   3   1   0     3554.96     3683.48     32.34 o 
   4   1   0       35.57       58.63      1.42 o 
   5   1   0      154.86      145.04      3.15 o 
   6   1   0       56.57       54.20      2.75 o 
   7   1   0        1.55        2.10      0.65 o 
   8   1   0        1.65        2.77      1.11 o 
   9   1   0        0.10        1.04      1.03 o 
   0   2   0      455.47      420.10      6.59 o 
   1   2   0    17419.96    15317.51   1083.30 o 
   2   2   0      456.09      473.85      4.82 o 
   3   2   0        2.90        2.38      0.40 o 
   4   2   0       99.93      101.00      1.78 o 
   5   2   0       14.36       21.02      0.97 o 
   6   2   0       17.13       22.42      1.31 o 
   7   2   0       67.09       64.73      2.77 o 
   8   2   0       23.83       23.98      3.41 o 
   9   2   0        1.35        2.27      1.05 o 
   1   3   0      777.65      777.34      8.34 o 
   2   3   0      346.18      317.82      5.05 o 
   3   3   0       31.53       32.31      0.89 o 
   4   3   0     1009.06     1094.07      9.91 o 
   5   3   0       32.95       26.95      1.76 o 
   6   3   0        0.12        0.00      0.48 o 
   7   3   0       68.92       60.49      2.75 o 
   8   3   0        2.19        2.85      0.97 o 
   9   3   0        4.98        6.92      1.58 o 
   0   4   0     4040.96     4042.16     55.48 o 
   1   4   0      309.07      324.15      4.27 o 
   2   4   0       15.77       16.94      1.12 o 
   3   4   0      125.63      118.68      3.00 o 
   4   4   0       29.15       32.96      1.69 o 
   5   4   0       83.54       77.28      2.95 o 
   6   4   0        0.33        0.64      0.78 o 
   7   4   0        8.50        8.47      1.65 o 
   8   4   0        7.87        5.79      2.31 o 
   1   5   0      165.36      150.51      2.69 o 
   2   5   0      325.93      303.75      5.44 o 
   3   5   0       13.26       21.65      1.46 o 
   4   5   0       80.80       72.47      2.58 o 
   5   5   0       49.69       39.46      2.05 o 
   6   5   0       21.32       26.50      5.33 o 
   7   5   0       13.62       12.99      2.04 o 
   8   5   0        9.99       13.10      2.97 o 
   0   6   0       24.29       27.00      1.70 o 
   1   6   0      113.75      122.05      2.57 o 
   2   6   0      126.73      122.55      3.33 o 
   3   6   0        9.99        5.56      0.96 o 
   4   6   0        8.04        7.88      1.26 o 
   5   6   0        3.10        5.73      1.07 o 
   6   6   0       32.25       27.14      2.86 o 
   7   6   0        1.76        3.59      1.30 o 
   8   6   0        0.63        3.99      1.28 o 
   1   7   0      181.17      152.60      6.46 o 
   2   7   0       15.68       11.86      1.44 o 
   3   7   0      491.55      451.09      8.14 o 
   4   7   0       18.32       16.94      1.76 o 
   5   7   0       95.61      102.05      5.95 o 
   6   7   0       10.23       12.71      3.08 o 
   7   7   0       27.58       29.57      3.35 o 
   0   8   0      126.00      124.33      6.53 o 
   1   8   0      598.37      639.65     10.37 o 
   2   8   0       55.91       58.80      2.59 o 
   3   8   0      221.09      214.39      5.31 o 
   4   8   0        1.76        2.42      0.85 o 
   5   8   0       70.39       65.64      3.89 o 
   6   8   0        2.14        7.08      1.78 o 
   1   9   0        0.04        4.70      1.16 o 
   2   9   0       52.22       43.90      2.81 o 
   3   9   0        0.02        1.50      0.76 o 
   4   9   0       20.98       21.28      2.09 o 
   5   9   0        0.00        1.43      1.19 o 
   0  10   0        0.87        2.50      1.31 o 
   1  10   0        8.53       14.67      2.11 o 
   2  10   0        0.01        2.70      1.12 o 
   3  10   0        0.54        1.82      0.86 o 
   4  10   0        0.34        0.59      1.06 o 
   1  11   0        1.78        3.16      1.34 o 
   2  11   0        2.33        2.57      1.13 o 
  -7   0   1       56.68       64.95      3.10 o 
  -5   0   1      602.76      657.89     11.75 o 
  -3   0   1       18.16       13.27      1.08 o 
  -1   0   1      145.79      105.41      2.48 o 
   1   0   1      126.29      216.32      3.67 o 
   3   0   1     2146.95     2033.87     28.73 o 
   5   0   1       53.40       30.41      1.74 o 
   7   0   1      184.97      193.13      6.08 o 
  -9   1   1       20.35       17.44      2.00 o 
  -8   1   1      132.68      109.63      4.64 o 
  -7   1   1      377.57      364.36      5.46 o 
  -6   1   1      472.80      466.46      6.09 o 
  -5   1   1      306.56      327.94      5.03 o 
  -4   1   1      462.27      501.46      6.40 o 
  -3   1   1      162.12      216.42      3.23 o 
  -2   1   1      941.12     1007.34      9.28 o 
  -1   1   1     2042.82     2033.58     22.10 o 
   0   1   1     2186.31     2183.19     29.88 o 
   1   1   1     6315.68     6367.27    119.57 o 
   2   1   1     2273.80     2548.68     22.39 o 
   3   1   1     4034.04     4376.73     38.17 o 
   4   1   1      351.94      413.22      4.91 o 
   5   1   1     1317.50     1398.61     13.81 o 
   6   1   1       58.91       70.58      1.90 o 
   7   1   1       19.38       15.67      1.36 o 
   8   1   1       35.69       36.75      3.36 o 
   9   1   1        5.05        6.78      1.25 o 
  -9   2   1        0.18        2.37      1.01 o 
  -8   2   1        7.29        9.67      1.45 o 
  -7   2   1        0.29        2.59      0.84 o 
  -6   2   1      115.89      119.20      2.45 o 
  -5   2   1      183.65      184.96      2.82 o 
  -4   2   1       18.65       21.29      1.00 o 
  -3   2   1       71.41       83.20      1.43 o 
  -2   2   1      256.06      239.16      2.98 o 
  -1   2   1     1116.02     1133.62     13.19 o 
   0   2   1      897.89      769.86      9.13 o 
   1   2   1     1518.99     1503.39     17.37 o 
   2   2   1       27.35       31.97      0.83 o 
   3   2   1     1229.30     1287.04     11.01 o 
   4   2   1      386.37      370.74      4.15 o 
   5   2   1       14.99       15.74      0.84 o 
   6   2   1      110.31      106.86      2.46 o 
   7   2   1        5.38        5.73      1.06 o 
   8   2   1        0.65        0.52      0.91 o 
   9   2   1        2.98        4.30      1.18 o 
  -9   3   1        0.34        0.00      0.97 o 
  -8   3   1        0.71        3.00      0.93 o 
  -7   3   1       64.09       53.34      2.60 o 
  -6   3   1       77.04       76.00      2.41 o 
  -5   3   1        0.06        0.25      0.64 o 
  -4   3   1       66.33       75.54      1.61 o 
  -3   3   1      579.50      520.99      5.55 o 
  -2   3   1       18.03       18.05      1.06 o 
  -1   3   1      128.78      126.10      2.06 o 
   0   3   1      402.11      450.93      5.24 o 
   1   3   1      569.75      542.32      7.28 o 
   2   3   1       66.47       55.70      2.03 o 
   3   3   1      273.87      275.94      3.32 o 
   4   3   1      214.06      195.38      2.67 o 
   5   3   1        2.04        1.40      0.43 o 
   6   3   1       44.36       56.15      2.48 o 
   7   3   1       59.44       57.89      2.99 o 
   8   3   1       75.33       76.53      5.09 o 
   9   3   1        3.22        3.40      1.07 o 
  -8   4   1       14.13       16.96      2.39 o 
  -7   4   1       40.65       42.10      3.43 o 
  -6   4   1       29.99       32.76      2.04 o 
  -5   4   1       67.62       46.13      2.09 o 
  -4   4   1      171.78      165.43      3.94 o 
  -3   4   1       18.00       15.39      0.93 o 
  -2   4   1        8.86       17.54      0.97 o 
  -1   4   1     1253.14     1311.07     13.75 o 
   0   4   1      446.86      456.78      5.59 o 
   1   4   1     2010.88     2043.16     20.53 o 
   2   4   1       33.75       31.94      1.35 o 
   3   4   1       67.16       91.00      2.57 o 
   4   4   1       20.97       18.69      1.44 o 
   5   4   1      123.34      132.36      3.59 o 
   6   4   1       16.87       14.78      3.05 o 
   7   4   1       71.08       61.92      6.78 o 
   8   4   1        0.13        2.69      1.41 o 
  -8   5   1        3.53        3.12      1.14 o 
  -7   5   1        0.12        2.47      1.17 o 
  -6   5   1        3.93        4.79      1.48 o 
  -5   5   1        1.87        2.72      0.75 o 
  -4   5   1       93.63       84.80      5.62 o 
  -3   5   1      274.51      230.13      4.78 o 
  -2   5   1       18.04       20.45      1.20 o 
  -1   5   1       60.39       40.71      1.33 o 
   0   5   1       84.24       67.77      1.72 o 
   1   5   1      357.32      371.92      4.99 o 
   2   5   1      200.28      178.88      3.86 o 
   3   5   1        0.09        0.01      0.37 o 
   4   5   1      100.95       87.49      2.81 o 
   5   5   1        9.20        8.79      1.13 o 
   6   5   1       58.70       53.49      3.81 o 
   7   5   1       54.39       54.42      3.69 o 
   8   5   1        0.60        3.46      1.89 o 
  -8   6   1       26.77       25.72      3.01 o 
  -7   6   1        4.47        2.53      1.39 o 
  -6   6   1        4.04        4.07      1.36 o 
  -5   6   1       10.31       14.03      1.58 o 
  -4   6   1       68.99       54.28      2.79 o 
  -3   6   1        3.95        5.50      0.96 o 
  -2   6   1        3.49        6.91      0.99 o 
  -1   6   1       96.81       81.51      2.06 o 
   0   6   1      169.90      143.29      2.87 o 
   1   6   1       46.29       48.23      3.34 o 
   2   6   1       13.14       14.72      1.39 o 
   3   6   1      246.69      233.60      5.03 o 
   4   6   1        5.08        5.18      0.98 o 
   5   6   1        0.12        1.94      1.07 o 
   6   6   1      116.45      104.84      4.79 o 
   7   6   1        6.90        8.09      2.22 o 
   8   6   1        4.41        4.28      1.46 o 
  -7   7   1       63.49       64.30      4.00 o 
  -6   7   1       79.30       69.35      4.04 o 
  -5   7   1      344.66      326.07      7.06 o 
  -4   7   1       22.21       22.15      1.94 o 
  -3   7   1      290.21      251.30      9.02 o 
  -2   7   1      229.35      211.13      9.36 o 
  -1   7   1      158.67      163.05      4.05 o 
   0   7   1      670.50      613.68      8.06 o 
   1   7   1      126.15      112.83      3.31 o 
   2   7   1      258.15      248.38      6.11 o 
   3   7   1      152.76      153.63      6.51 o 
   4   7   1      482.97      438.86      9.99 o 
   5   7   1        9.61       16.14      6.79 o 
   6   7   1       44.64       41.56      3.63 o 
   7   7   1       12.77       16.89      2.55 o 
  -6   8   1        0.95        2.14      1.28 o 
  -5   8   1        3.99        2.69      1.38 o 
  -4   8   1        0.04        1.96      0.83 o 
  -3   8   1        2.17        3.88      0.97 o 
  -2   8   1      132.39      116.22      3.61 o 
  -1   8   1       36.88       35.77      3.92 o 
   0   8   1       93.96       83.40      3.81 o 
   1   8   1       95.61       85.20      3.03 o 
   2   8   1      131.43      125.01      3.81 o 
   3   8   1        8.68       14.40      1.64 o 
   4   8   1        3.65        3.86      1.01 o 
   5   8   1       55.18       54.16      3.78 o 
   6   8   1        1.07        1.19      2.69 o 
  -5   9   1        0.81        2.33      2.28 o 
  -4   9   1       29.00       23.72      2.16 o 
  -3   9   1       10.80       11.18      1.44 o 
  -2   9   1        3.45        6.48      2.41 o 
  -1   9   1        1.43        5.77      1.19 o 
   0   9   1        3.22        5.49      1.28 o 
   1   9   1       19.15       20.94      3.44 o 
   2   9   1        8.67       10.23      1.37 o 
   3   9   1        0.66        4.01      0.97 o 
   4   9   1        4.73        9.00      1.80 o 
   5   9   1        0.33        1.24      1.06 o 
  -4  10   1        0.10        2.11      0.97 o 
  -3  10   1        9.86        9.69      1.66 o 
  -2  10   1        0.14        0.80      0.88 o 
  -1  10   1       19.54       21.23      3.14 o 
   0  10   1       17.00       15.31      2.19 o 
   1  10   1        2.64        1.97      1.31 o 
   2  10   1        2.05        4.16      1.47 o 
   3  10   1        0.39        2.16      1.00 o 
   4  10   1        0.30        3.06      1.20 o 
  -2  11   1       13.42       17.91      2.58 o 
  -1  11   1        5.14        4.76      1.29 o 
   0  11   1       11.70       18.79      2.50 o 
   1  11   1        4.26        5.77      1.83 o 
   2  11   1        0.62        3.11      1.56 o 
  -8   0   2      338.50      299.13     11.13 o 
  -6   0   2     2702.10     2629.94     38.91 o 
  -4   0   2     4764.15     4841.15     66.85 o 
  -2   0   2    30916.25    27420.67   1079.42 o 
   0   0   2      326.40      354.91      5.37 o 
   2   0   2       48.20       64.37      1.43 o 
   4   0   2      377.01      425.74      6.55 o 
   6   0   2       10.58       14.05      1.31 o 
   8   0   2       10.27       14.32      2.44 o 
  -9   1   2        1.40        3.55      1.27 o 
  -8   1   2        9.46       15.44      1.74 o 
  -7   1   2        4.97        8.18      0.89 o 
  -6   1   2        0.40        1.82      0.55 o 
  -5   1   2        0.00        2.67      0.55 o 
  -4   1   2       14.26       17.38      1.00 o 
  -3   1   2     1619.06     1577.22     14.42 o 
  -2   1   2        2.87        0.85      0.25 o 
  -1   1   2     3125.78     3369.84     37.42 o 
   0   1   2     7315.21     7222.54    117.39 o 
   1   1   2     2058.57     2267.79     25.77 o 
   2   1   2       27.85       18.57      0.55 o 
   3   1   2     1101.84     1171.79     11.04 o 
   4   1   2       76.69      115.30      2.06 o 
   5   1   2      151.14      163.09      2.97 o 
   6   1   2      102.66      100.66      2.63 o 
   7   1   2       59.27       63.46      2.85 o 
   8   1   2       48.75       49.03      3.38 o 
   9   1   2        1.41        2.82      1.25 o 
  -9   2   2        1.66        0.61      0.94 o 
  -8   2   2        6.83        6.69      2.18 o 
  -7   2   2       80.19       70.91      2.46 o 
  -6   2   2       76.68       70.08      1.97 o 
  -5   2   2       39.50       24.50      1.05 o 
  -4   2   2     1276.28     1376.01     12.12 o 
  -3   2   2        4.16        2.14      0.52 o 
  -2   2   2     1307.57     1370.70     14.10 o 
  -1   2   2      294.35      317.14      3.83 o 
   0   2   2       56.06       60.34      1.82 o 
   1   2   2    16026.55    15308.94    685.71 o 
   2   2   2     2551.99     2608.46     22.90 o 
   3   2   2        1.86        1.15      0.26 o 
   4   2   2      558.70      602.00      6.54 o 
   5   2   2      192.64      164.47      2.78 o 
   6   2   2       25.43       30.80      1.80 o 
   7   2   2       55.23       41.52      2.30 o 
   8   2   2        0.65        2.72      0.88 o 
   9   2   2        7.66       13.78      2.98 o 
  -9   3   2        3.51        6.03      1.78 o 
  -8   3   2        0.36        1.28      1.45 o 
  -7   3   2        3.19        5.50      1.36 o 
  -6   3   2       19.07       18.20      1.68 o 
  -5   3   2        4.33        7.43      0.81 o 
  -4   3   2      168.96      153.32      2.48 o 
  -3   3   2      119.17      117.40      1.82 o 
  -2   3   2       39.17       26.01      0.95 o 
  -1   3   2     1214.79     1262.39     13.03 o 
   0   3   2     6263.99     6265.95    170.65 o 
   1   3   2     1269.01     1397.45     16.59 o 
   2   3   2      604.32      654.05      8.73 o 
   3   3   2      516.82      492.93      5.54 o 
   4   3   2     1207.99     1270.90     11.26 o 
   5   3   2      233.52      244.71      3.81 o 
   6   3   2        2.48        3.51      0.87 o 
   7   3   2       15.46       17.67      1.85 o 
   8   3   2       12.60       12.26      2.05 o 
   9   3   2        4.54        7.73      1.43 o 
  -8   4   2        3.04        5.41      1.43 o 
  -7   4   2        0.00        3.49      1.18 o 
  -6   4   2        5.54        7.46      1.17 o 
  -5   4   2       30.32       34.63      2.00 o 
  -4   4   2       39.17       46.85      2.12 o 
  -3   4   2      866.52      892.78     10.15 o 
  -2   4   2      263.16      270.26      3.85 o 
  -1   4   2     1327.25     1218.26     12.91 o 
   0   4   2      165.42      181.29      2.85 o 
   1   4   2        1.12        1.29      0.34 o 
   2   4   2        0.01        0.99      0.41 o 
   3   4   2     1248.88     1216.36     15.55 o 
   4   4   2        6.72        1.85      0.46 o 
   5   4   2      156.64      160.34      5.29 o 
   6   4   2      107.50       89.69      3.29 o 
   7   4   2       77.46       77.50      3.20 o 
   8   4   2       34.87       33.37      4.75 o 
  -8   5   2        9.16       13.30      2.09 o 
  -7   5   2       28.00       26.54      3.87 o 
  -6   5   2        2.55        1.20      0.79 o 
  -5   5   2        0.02        0.06      0.59 o 
  -4   5   2        6.06        7.51      1.07 o 
  -3   5   2       22.41       25.73      1.63 o 
  -2   5   2       16.91        9.24      0.75 o 
  -1   5   2     1886.78     1856.35     19.23 o 
   0   5   2       47.20       34.71      1.23 o 
   1   5   2      345.89      393.36      5.20 o 
   2   5   2       22.40       22.95      1.38 o 
   3   5   2       73.28       89.59      2.64 o 
   4   5   2        0.29        1.16      0.73 o 
   5   5   2        3.26        1.93      0.99 o 
   6   5   2       27.91       29.65      2.83 o 
   7   5   2       10.37        9.28      1.74 o 
   8   5   2        0.66        2.72      1.69 o 
  -8   6   2       25.13       26.88      3.20 o 
  -7   6   2        4.62        7.63      1.87 o 
  -6   6   2       93.95       90.15      4.50 o 
  -5   6   2        2.31        2.80      0.88 o 
  -4   6   2      542.81      507.56      9.88 o 
  -3   6   2        3.19        0.89      0.79 o 
  -2   6   2     1011.19      944.28     13.21 o 
  -1   6   2        1.47        4.22      0.63 o 
   0   6   2      785.86      796.33      9.52 o 
   1   6   2       50.64       60.10      2.18 o 
   2   6   2       16.46       17.92      1.44 o 
   3   6   2        8.80        6.55      1.03 o 
   4   6   2        7.66       13.23      1.41 o 
   5   6   2       29.65       28.01      2.77 o 
   6   6   2        5.91        4.70      1.54 o 
   7   6   2       24.79       23.50      2.78 o 
   8   6   2        4.05        5.57      1.78 o 
  -7   7   2        9.76        8.70      2.02 o 
  -6   7   2       21.16       19.65      3.97 o 
  -5   7   2        0.06        1.43      1.13 o 
  -4   7   2        0.87        1.97      0.88 o 
  -3   7   2      177.57      159.15      5.89 o 
  -2   7   2       89.85       79.81      2.84 o 
  -1   7   2      489.18      448.74      8.63 o 
   0   7   2      134.10      137.49      4.03 o 
   1   7   2      161.41      157.90      4.00 o 
   2   7   2        1.90        3.45      0.93 o 
   3   7   2        6.00        6.67      1.15 o 
   4   7   2        5.22       10.80      1.85 o 
   5   7   2        1.11        0.84      1.17 o 
   6   7   2        0.01        0.03      1.08 o 
   7   7   2        0.00        1.41      2.25 o 
  -6   8   2        9.31       13.20      4.15 o 
  -5   8   2      290.08      276.76      6.65 o 
  -4   8   2       30.39       30.24      2.37 o 
  -3   8   2      661.79      625.58     10.62 o 
  -2   8   2       17.24       16.00      1.66 o 
  -1   8   2      542.90      514.29     11.11 o 
   0   8   2        0.30        3.51      1.09 o 
   1   8   2       98.97       84.29      3.00 o 
   2   8   2        3.93        8.05      1.73 o 
   3   8   2        6.90        3.98      0.98 o 
   4   8   2        0.00        2.52      1.48 o 
   5   8   2       12.76       12.90      2.10 o 
   6   8   2        4.86        6.79      1.59 o 
  -5   9   2        2.45        4.74      2.25 o 
  -4   9   2        2.72        4.09      1.21 o 
  -3   9   2        5.32        6.53      1.25 o 
  -2   9   2       49.82       43.61      3.05 o 
  -1   9   2       21.47       21.81      6.81 o 
   0   9   2       25.94       25.19      2.63 o 
   1   9   2        4.09        4.30      2.66 o 
   2   9   2        1.28        1.98      0.81 o 
   3   9   2        9.92       11.77      3.24 o 
   4   9   2        5.89        4.20      3.14 o 
   5   9   2        4.90        5.51      1.48 o 
  -4  10   2       13.53       13.63      1.72 o 
  -3  10   2        0.00        1.45      1.53 o 
  -2  10   2       16.52       16.60      2.18 o 
  -1  10   2        5.22        7.59      1.44 o 
   0  10   2        1.22        2.11      1.03 o 
   1  10   2       20.90       27.90      3.06 o 
   2  10   2        2.89        5.53      1.19 o 
   3  10   2        8.78       14.01      2.11 o 
   4  10   2        0.01        1.34      1.11 o 
  -2  11   2        0.04        0.00      0.94 o 
  -1  11   2        7.44        9.82      1.96 o 
   0  11   2        7.58       10.10      1.72 o 
   1  11   2        4.24        8.18      1.58 o 
   2  11   2       14.29       17.68      2.28 o 
  -7   0   3        5.47       11.00      2.41 o 
  -5   0   3      232.84      249.40      6.04 o 
  -3   0   3       26.78       24.05      1.34 o 
  -1   0   3     1482.46     1614.57     22.60 o 
   1   0   3       82.24       55.82      2.71 o 
   3   0   3      286.73      318.50      7.14 o 
   5   0   3      956.68      980.63     24.66 o 
   7   0   3      105.95       76.71      3.67 o 
  -9   1   3       34.87       28.46      3.94 o 
  -8   1   3       60.09       65.68      3.50 o 
  -7   1   3       56.87       49.07      1.76 o 
  -6   1   3        9.36        9.38      0.89 o 
  -5   1   3      118.78      138.45      2.63 o 
  -4   1   3      492.89      608.31      6.70 o 
  -3   1   3     1823.11     2092.90     18.76 o 
  -2   1   3      535.76      636.71      7.14 o 
  -1   1   3     4473.25     4708.52     44.98 o 
   0   1   3     1232.54     1485.10     11.87 o 
   1   1   3      845.46      912.05      8.45 o 
   2   1   3        0.50        1.36      0.20 o 
   3   1   3       43.02       58.81      1.95 o 
   4   1   3       29.47       19.28      0.81 o 
   5   1   3      650.02      645.80      6.75 o 
   6   1   3      143.88      150.63      3.04 o 
   7   1   3       84.31       83.76      3.26 o 
   8   1   3        7.61        6.31      1.48 o 
   9   1   3        1.06        1.25      1.94 o 
  -9   2   3        0.35        1.11      0.96 o 
  -8   2   3        4.44        5.27      1.15 o 
  -7   2   3       11.46       12.66      1.30 o 
  -6   2   3        0.05        1.63      0.47 o 
  -5   2   3      193.25      166.29      3.31 o 
  -4   2   3        1.31        3.07      0.49 o 
  -3   2   3     1348.89     1419.46     17.24 o 
  -2   2   3      417.95      424.07      5.20 o 
  -1   2   3       15.56        9.20      0.61 o 
   0   2   3     3389.66     3518.94     52.10 o 
   1   2   3       23.54       26.16      1.41 o 
   2   2   3     1836.23     1999.40     16.20 o 
   3   2   3     1390.05     1442.34     13.38 o 
   4   2   3      159.74      129.91      2.19 o 
   5   2   3      167.82      177.26      2.90 o 
   6   2   3        8.00        8.13      1.15 o 
   7   2   3       14.74       18.06      2.35 o 
   8   2   3       51.09       45.86      2.88 o 
   9   2   3        2.92        1.35      1.17 o 
  -9   3   3        5.35        7.64      1.61 o 
  -8   3   3       33.74       40.25      5.48 o 
  -7   3   3       10.68       14.54      1.80 o 
  -6   3   3        7.37       11.68      2.17 o 
  -5   3   3        0.27        0.03      0.37 o 
  -4   3   3      196.04      220.99      3.17 o 
  -3   3   3       80.62       59.13      1.86 o 
  -2   3   3      738.67      836.38      9.31 o 
  -1   3   3      354.69      352.95      6.07 o 
   0   3   3     2908.52     2957.17     36.75 o 
   1   3   3      665.25      633.86      6.96 o 
   2   3   3       28.01       58.19      1.91 o 
   3   3   3       17.57       27.30      0.97 o 
   4   3   3      192.28      259.48      3.71 o 
   5   3   3       18.53       33.48      1.58 o 
   6   3   3      230.06      220.67      6.54 o 
   7   3   3        4.12        6.75      1.18 o 
   8   3   3        0.56        0.81      0.84 o 
   9   3   3        0.32        1.40      0.93 o 
  -8   4   3        0.00        1.58      1.02 o 
  -7   4   3        8.35        9.56      1.84 o 
  -6   4   3       50.50       53.13      2.45 o 
  -5   4   3       33.92       32.10      1.98 o 
  -4   4   3       40.05       32.26      1.84 o 
  -3   4   3        9.30       24.09      1.08 o 
  -2   4   3        6.07       20.82      0.94 o 
  -1   4   3      162.11      156.16      2.69 o 
   0   4   3       44.77       57.06      1.44 o 
   1   4   3       57.30       53.55      1.86 o 
   2   4   3       73.48       68.27      2.00 o 
   3   4   3      121.72      118.49      2.89 o 
   4   4   3      469.22      501.15      6.76 o 
   5   4   3      174.00      167.11      4.33 o 
   6   4   3       56.64       57.88      2.61 o 
   7   4   3       28.04       30.30      2.39 o 
   8   4   3       40.33       37.90      4.28 o 
  -8   5   3        1.02        2.43      1.13 o 
  -7   5   3       25.01       29.03      3.10 o 
  -6   5   3       19.09       20.37      1.99 o 
  -5   5   3       67.47       59.71      3.99 o 
  -4   5   3       51.28       73.56      4.91 o 
  -3   5   3      142.34      148.19      3.76 o 
  -2   5   3        5.50        2.56      0.49 o 
  -1   5   3     1520.33     1677.61     17.64 o 
   0   5   3       24.01       34.92      1.26 o 
   1   5   3      543.24      627.20      7.48 o 
   2   5   3       20.80       10.32      1.03 o 
   3   5   3        1.77        1.13      0.50 o 
   4   5   3       10.36       14.61      1.31 o 
   5   5   3      184.64      188.01      5.99 o 
   6   5   3       23.16       31.66      2.92 o 
   7   5   3       10.09        9.44      1.71 o 
   8   5   3        0.04        0.00      1.22 o 
  -8   6   3        0.08        2.20      1.31 o 
  -7   6   3       17.47       13.88      3.34 o 
  -6   6   3       35.08       45.60      2.92 o 
  -5   6   3       32.49       30.10      2.28 o 
  -4   6   3      323.20      303.82      6.37 o 
  -3   6   3       65.08       60.89      2.45 o 
  -2   6   3        0.00        0.27      1.19 o 
  -1   6   3        0.50        1.00      0.44 o 
   0   6   3      223.60      174.94      3.25 o 
   1   6   3      250.51      213.98      4.50 o 
   2   6   3      229.47      226.08      4.75 o 
   3   6   3       25.05       22.69      1.52 o 
   4   6   3      266.13      241.61      5.26 o 
   5   6   3        1.01        0.91      1.34 o 
   6   6   3       19.73       25.51      4.70 o 
   7   6   3        6.88       10.49      1.86 o 
   8   6   3        8.53       12.40      3.22 o 
  -7   7   3       40.97       39.04      3.86 o 
  -6   7   3       91.45       89.57      4.64 o 
  -5   7   3       80.90       71.73      3.12 o 
  -4   7   3      165.98      157.93      4.50 o 
  -3   7   3      250.67      229.72      6.38 o 
  -2   7   3      478.61      442.61      7.85 o 
  -1   7   3      859.62      729.67     10.98 o 
   0   7   3      122.00      114.29      5.01 o 
   1   7   3      500.40      462.35      7.92 o 
   2   7   3      390.69      376.93      6.95 o 
   3   7   3       72.39       67.45      2.77 o 
   4   7   3       11.58       14.01      2.15 o 
   5   7   3       23.87       22.00      2.57 o 
   6   7   3        3.13        2.58      1.23 o 
   7   7   3        0.36        1.01      1.12 o 
  -6   8   3       17.16       20.17      2.72 o 
  -5   8   3       17.87       21.62      2.11 o 
  -4   8   3        0.19        1.74      1.01 o 
  -3   8   3        4.50        2.26      1.93 o 
  -2   8   3        7.45        4.49      1.08 o 
  -1   8   3      133.06      115.47      4.49 o 
   0   8   3       19.84       20.36      2.27 o 
   1   8   3      142.86      133.81      3.86 o 
   2   8   3       23.81       26.54      2.06 o 
   3   8   3      146.72      129.85      3.94 o 
   4   8   3       26.81       32.06      3.17 o 
   5   8   3        3.39        4.77      1.55 o 
   6   8   3        2.10        6.42      1.89 o 
  -5   9   3        0.82        2.94      0.97 o 
  -4   9   3        6.14        7.75      1.33 o 
  -3   9   3        6.70       11.21      2.19 o 
  -2   9   3      149.17      142.43      5.33 o 
  -1   9   3        0.82        2.58      0.90 o 
   0   9   3      168.42      154.23      5.58 o 
   1   9   3        0.37        2.38      0.99 o 
   2   9   3        9.30       14.84      1.71 o 
   3   9   3       13.62       16.46      1.77 o 
   4   9   3        3.88        7.01      1.66 o 
   5   9   3        0.26        2.16      1.70 o 
  -4  10   3        1.10        2.93      0.98 o 
  -3  10   3       21.79       24.37      2.76 o 
  -2  10   3        6.33        5.68      1.40 o 
  -1  10   3       29.51       36.69      3.51 o 
   0  10   3       10.40        9.70      1.71 o 
   1  10   3        3.41        6.90      1.40 o 
   2  10   3        7.29        6.70      1.29 o 
   3  10   3        3.31        5.69      1.48 o 
   4  10   3        0.17        0.05      1.11 o 
  -1  11   3        7.69        7.97      1.78 o 
   0  11   3        9.86       12.50      1.97 o 
   1  11   3        0.02        5.35      1.34 o 
  -8   0   4      675.91      616.26     12.98 o 
  -6   0   4     1020.45     1006.68     17.40 o 
  -4   0   4     3072.58     3272.98     46.38 o 
  -2   0   4      182.31      155.89      2.64 o 
   0   0   4      218.68      190.77      2.87 o 
   2   0   4     2030.97     2319.57     26.67 o 
   4   0   4      113.11      193.35      6.49 o 
   6   0   4       75.07       71.08      3.29 o 
   8   0   4       13.31       20.31      3.97 o 
  -9   1   4        2.41        5.09      1.72 o 
  -8   1   4        7.09        9.40      1.13 o 
  -7   1   4       13.90       15.36      1.24 o 
  -6   1   4        6.79        6.88      0.78 o 
  -5   1   4       57.19       68.64      1.83 o 
  -4   1   4      180.71      171.59      2.80 o 
  -3   1   4        8.36        6.66      1.19 o 
  -2   1   4       24.39       17.43      0.73 o 
  -1   1   4      623.52      680.93      7.35 o 
   0   1   4     3378.57     3533.68     30.59 o 
   1   1   4     3594.17     4016.24     39.36 o 
   2   1   4      331.55      339.12      3.82 o 
   3   1   4       36.73       24.76      0.69 o 
   4   1   4      189.94      193.57      2.63 o 
   5   1   4      281.30      248.46      3.37 o 
   6   1   4        5.46        5.53      0.82 o 
   7   1   4        1.47        5.99      1.20 o 
   8   1   4       11.70       13.29      1.73 o 
   9   1   4        0.87        1.97      1.91 o 
  -9   2   4       42.28       35.22      3.39 o 
  -8   2   4        0.56        2.86      0.85 o 
  -7   2   4      201.91      196.40      4.39 o 
  -6   2   4       34.88       27.93      1.62 o 
  -5   2   4      127.21      134.01      4.70 o 
  -4   2   4      684.72      646.08      8.10 o 
  -3   2   4      254.72      259.65      3.93 o 
  -2   2   4     1852.93     1965.67     19.87 o 
  -1   2   4     9061.73     8690.78    160.45 o 
   0   2   4     1603.20     1617.20     14.52 o 
   1   2   4      743.66      817.98      6.55 o 
   2   2   4      184.88      188.09      2.31 o 
   3   2   4     1871.18     1968.39     17.85 o 
   4   2   4      559.32      544.56      6.00 o 
   5   2   4      159.72      171.45      3.28 o 
   6   2   4        8.99       10.99      1.14 o 
   7   2   4       17.48       13.12      1.60 o 
   8   2   4        0.02        0.87      1.08 o 
   9   2   4        0.01        0.00      0.83 o 
  -9   3   4        0.03        1.62      1.20 o 
  -8   3   4        0.19        0.26      1.42 o 
  -7   3   4        8.28        6.76      1.44 o 
  -6   3   4        9.36       10.57      1.34 o 
  -5   3   4       28.32       28.01      1.44 o 
  -4   3   4       24.55       38.69      1.43 o 
  -3   3   4      988.08     1009.18     11.37 o 
  -2   3   4      166.79      150.75      2.61 o 
  -1   3   4     4539.67     4839.16     42.05 o 
   0   3   4     2959.58     2987.79     41.77 o 
   1   3   4     2836.45     3046.36     29.67 o 
   2   3   4        2.10        1.17      0.39 o 
   3   3   4      669.02      711.41      6.62 o 
   4   3   4      251.75      241.97      4.32 o 
   5   3   4        8.38        4.98      0.77 o 
   6   3   4       43.92       33.28      1.73 o 
   7   3   4        2.14        2.69      0.97 o 
   8   3   4        7.53        7.48      1.34 o 
   9   3   4        9.67       10.60      1.73 o 
  -8   4   4       10.44        7.51      1.67 o 
  -7   4   4       11.74        8.54      1.35 o 
  -6   4   4       46.70       41.03      2.27 o 
  -5   4   4       47.14       32.39      2.14 o 
  -4   4   4      136.50      138.55      2.94 o 
  -3   4   4      799.26      754.68     12.08 o 
  -2   4   4       99.65      105.81      2.20 o 
  -1   4   4     1761.27     1866.42     17.12 o 
   0   4   4     1532.71     1842.12     18.79 o 
   1   4   4     3096.26     3466.92     33.93 o 
   2   4   4      536.90      628.47      8.76 o 
   3   4   4       16.43       31.21      1.21 o 
   4   4   4      372.83      425.91      5.38 o 
   5   4   4       45.47       50.01      2.27 o 
   6   4   4        0.06        0.56      0.65 o 
   7   4   4        1.92        3.88      1.24 o 
   8   4   4        8.89        8.20      1.42 o 
  -8   5   4        1.50        4.28      3.09 o 
  -7   5   4       19.41       20.38      2.04 o 
  -6   5   4       18.09       21.20      2.06 o 
  -5   5   4       23.36       23.17      1.97 o 
  -4   5   4      136.38      127.94      3.74 o 
  -3   5   4       20.05       26.94      2.04 o 
  -2   5   4      364.86      388.22      5.43 o 
  -1   5   4     1534.11     1452.18     15.58 o 
   0   5   4      324.37      374.89      5.16 o 
   1   5   4      873.32      882.18      9.96 o 
   2   5   4       61.57       73.04      2.28 o 
   3   5   4        0.92        1.24      0.47 o 
   4   5   4       13.17       19.42      2.37 o 
   5   5   4        0.31        0.18      0.76 o 
   6   5   4       41.64       40.14      3.21 o 
   7   5   4        2.30        4.38      1.41 o 
   8   5   4        0.11        1.22      1.44 o 
  -8   6   4       20.92       23.62      4.94 o 
  -7   6   4        0.24        0.94      1.10 o 
  -6   6   4        6.61        5.14      1.64 o 
  -5   6   4        0.51        2.25      0.81 o 
  -4   6   4        4.51        6.81      1.15 o 
  -3   6   4       18.84       20.70      1.76 o 
  -2   6   4       82.17       64.95      2.44 o 
  -1   6   4      166.30      169.41      3.26 o 
   0   6   4      288.49      277.51      4.39 o 
   1   6   4        0.26        0.65      0.46 o 
   2   6   4        5.54        5.93      0.91 o 
   3   6   4        7.85        9.40      1.16 o 
   4   6   4       22.70       20.69      2.30 o 
   5   6   4       18.22       19.71      2.41 o 
   6   6   4        0.83        2.45      1.73 o 
   7   6   4       25.56       22.80      2.73 o 
  -7   7   4       29.83       35.44      3.63 o 
  -6   7   4        6.86        8.41      1.40 o 
  -5   7   4      107.08      107.40      3.84 o 
  -4   7   4        0.74        1.44      0.81 o 
  -3   7   4      129.99      108.92      3.52 o 
  -2   7   4       66.78       60.20      2.49 o 
  -1   7   4       93.01      101.09      3.13 o 
   0   7   4      195.95      175.99      4.22 o 
   1   7   4       46.84       47.54      2.12 o 
   2   7   4       19.48       22.54      2.24 o 
   3   7   4       80.56       69.31      2.63 o 
   4   7   4        1.28        2.30      1.24 o 
   5   7   4       31.61       32.55      4.67 o 
   6   7   4        0.00        0.00      0.97 o 
   7   7   4        0.10        3.62      1.36 o 
  -6   8   4        0.00        3.37      1.32 o 
  -5   8   4       15.05       12.70      1.62 o 
  -4   8   4        0.22        0.00      0.93 o 
  -3   8   4        3.77        6.23      1.11 o 
  -2   8   4       15.25       12.12      1.50 o 
  -1   8   4        5.00        3.53      1.02 o 
   0   8   4        6.93       10.83      1.66 o 
   1   8   4        6.83        5.39      0.99 o 
   2   8   4        0.01        1.33      0.65 o 
   3   8   4       50.43       57.24      2.95 o 
   4   8   4        8.89        8.51      1.74 o 
   5   8   4        1.00        0.25      1.03 o 
   6   8   4       13.67       15.79      2.40 o 
  -5   9   4        3.63        5.66      1.23 o 
  -4   9   4       37.04       38.01      2.53 o 
  -3   9   4        0.96        1.35      0.79 o 
  -2   9   4        7.73        8.85      1.51 o 
  -1   9   4        0.05        0.62      1.34 o 
   0   9   4        1.60        2.18      0.97 o 
   1   9   4       54.61       51.29      3.16 o 
   2   9   4        3.00        6.90      1.18 o 
   3   9   4       34.66       36.76      3.40 o 
   4   9   4        3.12        1.88      1.75 o 
   5   9   4        2.01        4.18      1.48 o 
  -4  10   4        6.32        8.43      1.69 o 
  -3  10   4        2.92        5.86      1.28 o 
  -2  10   4        6.85        8.78      1.62 o 
  -1  10   4        0.10        1.07      1.09 o 
   0  10   4        9.49       13.89      2.08 o 
   1  10   4        3.21        3.48      1.05 o 
   2  10   4        3.29        2.72      2.12 o 
   3  10   4        1.69        2.95      1.26 o 
   4  10   4       15.45       24.07      2.98 o 
  -1  11   4        5.72        8.78      1.64 o 
   0  11   4       34.99       50.10      3.67 o 
   1  11   4        0.10        2.43      1.07 o 
  -7   0   5        4.24        2.18      1.00 o 
  -5   0   5       39.86       46.80      2.43 o 
  -3   0   5       92.11       76.41      1.94 o 
  -1   0   5     3252.88     3474.02     47.54 o 
   1   0   5     4875.85     4979.90     55.86 o 
   3   0   5     2636.97     2607.98     30.25 o 
   5   0   5      196.41      238.68      4.61 o 
   7   0   5        7.55        3.06      1.03 o 
   9   0   5       12.00        6.09      2.41 o 
  -8   1   5       47.45       38.82      2.40 o 
  -7   1   5      121.29      103.16      2.65 o 
  -6   1   5      281.29      283.03      4.47 o 
  -5   1   5      427.79      435.01      5.63 o 
  -4   1   5        1.81        2.71      0.47 o 
  -3   1   5       31.44       32.08      1.17 o 
  -2   1   5       63.12       55.76      1.71 o 
  -1   1   5      675.47      686.63      7.53 o 
   0   1   5      121.11      129.07      1.72 o 
   1   1   5      837.89      879.74      8.36 o 
   2   1   5      625.45      668.04      6.75 o 
   3   1   5      333.88      298.03      3.77 o 
   4   1   5        0.80        2.87      0.37 o 
   5   1   5        1.12        1.99      0.45 o 
   6   1   5      146.43      130.29      3.55 o 
   7   1   5      134.30      115.52      3.96 o 
   8   1   5       13.80        8.72      2.56 o 
   9   1   5        0.62        0.00      1.62 o 
  -9   2   5        5.47        8.66      1.97 o 
  -8   2   5       13.75       17.40      2.39 o 
  -7   2   5        5.79       10.06      1.71 o 
  -6   2   5        0.52        2.19      0.61 o 
  -5   2   5       20.59        8.06      0.89 o 
  -4   2   5       73.61       59.66      1.95 o 
  -3   2   5      366.34      335.02      4.87 o 
  -2   2   5     1169.11     1231.78     15.03 o 
  -1   2   5      167.49      192.66      2.46 o 
   0   2   5       61.86       59.12      1.11 o 
   1   2   5       34.21       37.45      0.71 o 
   2   2   5      631.30      653.17      5.98 o 
   3   2   5       64.44       40.53      0.90 o 
   4   2   5       72.38       66.07      1.34 o 
   5   2   5       61.67       47.99      1.48 o 
   6   2   5       95.47      102.15      3.52 o 
   7   2   5        1.34        2.39      0.84 o 
   8   2   5       22.44       17.83      2.47 o 
   9   2   5        0.01        0.80      0.96 o 
  -9   3   5        0.08        0.97      1.31 o 
  -8   3   5       16.41       17.34      2.43 o 
  -7   3   5       22.74       26.48      2.19 o 
  -6   3   5       55.36       60.40      2.69 o 
  -5   3   5       41.41       41.69      2.17 o 
  -4   3   5        0.41        4.26      0.75 o 
  -3   3   5        8.49       16.87      1.15 o 
  -2   3   5        4.33        9.88      1.04 o 
  -1   3   5      170.33      183.15      2.46 o 
   0   3   5        1.58        1.21      0.24 o 
   1   3   5        2.18        0.57      0.19 o 
   2   3   5       98.68      122.79      1.68 o 
   3   3   5      108.78      113.21      1.70 o 
   4   3   5      407.31      469.63      6.58 o 
   5   3   5       11.85        6.83      0.85 o 
   6   3   5       18.22       19.51      1.89 o 
   7   3   5       29.46       34.66      4.74 o 
   8   3   5        0.02        1.71      0.96 o 
   9   3   5        0.00        0.00      1.06 o 
  -8   4   5        2.29        3.37      2.95 o 
  -7   4   5       38.47       39.70      2.57 o 
  -6   4   5        3.77        6.32      1.44 o 
  -5   4   5       99.26      109.81      3.53 o 
  -4   4   5       13.23       12.06      1.24 o 
  -3   4   5       61.60       81.54      2.06 o 
  -2   4   5       93.98       85.34      2.00 o 
  -1   4   5       28.49       30.69      1.08 o 
   0   4   5        1.74        2.59      0.52 o 
   1   4   5      148.30      146.29      2.44 o 
   2   4   5     1278.47     1317.12     16.35 o 
   3   4   5      562.80      567.09      7.15 o 
   4   4   5      145.81      176.95      3.53 o 
   5   4   5        5.84        5.81      0.81 o 
   6   4   5       49.05       62.51      2.72 o 
   7   4   5       44.14       51.89      3.19 o 
   8   4   5        0.03        0.47      0.87 o 
  -8   5   5        0.90        6.01      1.49 o 
  -7   5   5       72.12       63.80      3.00 o 
  -6   5   5      157.77      153.08      4.66 o 
  -5   5   5       14.89       13.22      1.60 o 
  -4   5   5      101.49       99.09      3.30 o 
  -3   5   5        5.44        7.44      0.91 o 
  -2   5   5      244.29      252.67      4.09 o 
  -1   5   5        9.34       10.90      0.67 o 
   0   5   5        2.54       12.75      0.91 o 
   1   5   5       19.41       18.59      0.89 o 
   2   5   5       18.76       25.91      1.43 o 
   3   5   5      588.69      565.31      8.62 o 
   4   5   5        0.14        0.52      0.78 o 
   5   5   5       27.89       34.47      2.81 o 
   6   5   5       64.89       73.85      3.71 o 
   7   5   5        5.05        7.31      2.37 o 
   8   5   5        7.85        9.85      2.12 o 
  -7   6   5        0.15        1.51      1.33 o 
  -6   6   5       51.30       54.36      2.88 o 
  -5   6   5       33.32       38.30      2.45 o 
  -4   6   5      344.80      330.97      6.84 o 
  -3   6   5        1.23        0.41      0.55 o 
  -2   6   5      100.02       85.93      3.10 o 
  -1   6   5       86.91       99.36      2.40 o 
   0   6   5      139.61      100.04      2.35 o 
   1   6   5        4.71       10.96      1.20 o 
   2   6   5       86.79       78.36      2.67 o 
   3   6   5       20.85       21.69      1.49 o 
   4   6   5      167.61      159.40      5.41 o 
   5   6   5        2.86        2.32      1.14 o 
   6   6   5        4.98        7.17      1.65 o 
   7   6   5        0.16        0.02      1.23 o 
  -7   7   5       13.20       15.63      3.16 o 
  -6   7   5        5.41       10.71      1.61 o 
  -5   7   5        0.03        1.29      0.78 o 
  -4   7   5      147.65      145.69      4.36 o 
  -3   7   5        0.73        0.25      0.68 o 
  -2   7   5       39.84       39.17      2.03 o 
  -1   7   5       29.58       34.74      2.08 o 
   0   7   5        8.20        7.53      1.10 o 
   1   7   5        4.60        2.99      1.21 o 
   2   7   5      126.09      132.19      3.71 o 
   3   7   5        8.57        8.88      1.69 o 
   4   7   5       88.49       84.29      4.08 o 
   5   7   5        4.14        3.41      1.72 o 
   6   7   5        6.40        8.22      1.73 o 
   7   7   5       14.14       14.76      2.29 o 
  -6   8   5        3.66        3.86      1.50 o 
  -5   8   5       98.57       95.11      4.59 o 
  -4   8   5        0.15        1.97      1.94 o 
  -3   8   5      169.36      152.42      4.44 o 
  -2   8   5       64.98       61.08      2.60 o 
  -1   8   5        0.31        0.73      0.72 o 
   0   8   5       10.79       11.32      1.65 o 
   1   8   5       22.43       19.66      1.79 o 
   2   8   5        7.61        9.96      1.37 o 
   3   8   5       17.84       19.00      2.47 o 
   4   8   5        4.46        5.32      1.55 o 
   5   8   5        2.26        3.61      1.28 o 
   6   8   5        3.10        4.12      1.42 o 
  -5   9   5        4.50        6.36      1.13 o 
  -4   9   5        5.71        7.34      2.05 o 
  -3   9   5        2.35        3.03      0.88 o 
  -2   9   5       65.53       62.35      3.44 o 
  -1   9   5        8.50        9.87      1.61 o 
   0   9   5       88.46       73.98      8.77 o 
   1   9   5        1.83        2.08      1.56 o 
   2   9   5        2.84        5.41      0.91 o 
   3   9   5       32.92       33.00      3.84 o 
   4   9   5        0.00        1.66      1.87 o 
   5   9   5        0.51        0.10      1.24 o 
  -4  10   5       10.92       10.97      2.84 o 
  -3  10   5        4.10        2.99      2.37 o 
  -2  10   5        0.02        1.39      0.84 o 
  -1  10   5       20.80       21.40      2.58 o 
   0  10   5       16.96       22.56      2.68 o 
   1  10   5       11.20       19.36      3.37 o 
   2  10   5       14.84       22.62      4.25 o 
   3  10   5        0.28        1.66      1.10 o 
   4  10   5       17.08       21.46      3.08 o 
  -1  11   5       35.72       38.80      3.62 o 
   0  11   5        1.43        1.75      2.72 o 
   1  11   5       10.97       13.11      2.10 o 
  -8   0   6        3.97        7.52      1.64 o 
  -6   0   6       23.84       29.24      1.79 o 
  -4   0   6      295.44      233.11      4.31 o 
  -2   0   6     1106.91     1055.49     16.15 o 
   0   0   6     4992.33     5310.06     59.38 o 
   2   0   6     1077.33     1219.59     18.61 o 
   4   0   6        4.41        0.61      0.37 o 
   6   0   6       27.55       43.90      2.73 o 
   8   0   6       15.85       19.68      3.84 o 
  -9   1   6        3.03        3.36      1.24 o 
  -8   1   6        1.76        2.40      0.89 o 
  -7   1   6      104.88       98.38      2.60 o 
  -6   1   6        0.63        1.62      0.55 o 
  -5   1   6      396.32      384.04      5.19 o 
  -4   1   6      370.93      366.36      5.47 o 
  -3   1   6      973.17     1049.32     11.80 o 
  -2   1   6       82.76       93.38      3.16 o 
  -1   1   6      416.83      402.65      4.93 o 
   0   1   6       73.33       81.27      1.84 o 
   1   1   6      150.72      163.10      1.98 o 
   2   1   6       47.30       49.59      1.11 o 
   3   1   6      375.48      322.11      4.02 o 
   4   1   6        0.71        2.48      0.34 o 
   5   1   6      136.81      144.09      2.73 o 
   6   1   6       55.96       60.69      2.19 o 
   7   1   6       73.12       76.48      3.24 o 
   8   1   6       13.59       16.41      1.98 o 
   9   1   6        7.83       11.18      3.16 o 
  -9   2   6        2.68        3.73      1.32 o 
  -8   2   6        2.48        3.58      0.89 o 
  -7   2   6      229.00      204.07      4.46 o 
  -6   2   6       15.93       15.52      1.35 o 
  -5   2   6      262.35      247.12      4.48 o 
  -4   2   6        2.25       12.19      1.02 o 
  -3   2   6     1125.46     1043.05     11.77 o 
  -2   2   6       39.03       37.41      1.38 o 
  -1   2   6      239.40      234.35      2.92 o 
   0   2   6       79.18       88.44      1.49 o 
   1   2   6       67.42       66.13      1.04 o 
   2   2   6       72.18       79.60      1.30 o 
   3   2   6        1.25        0.65      0.26 o 
   4   2   6      261.01      241.90      3.58 o 
   5   2   6       95.81       91.12      2.95 o 
   6   2   6       11.23       11.29      1.48 o 
   7   2   6        0.35        0.91      0.81 o 
   8   2   6        6.79        8.19      1.74 o 
   9   2   6        0.55        2.88      1.58 o 
  -9   3   6        3.82        4.14      1.37 o 
  -8   3   6       39.28       40.05      2.86 o 
  -7   3   6       61.48       63.46      2.89 o 
  -6   3   6      173.55      145.71      4.70 o 
  -5   3   6      263.41      255.55      4.64 o 
  -4   3   6      669.81      631.61      8.28 o 
  -3   3   6      966.39      930.76     12.45 o 
  -2   3   6       13.41       10.95      0.84 o 
  -1   3   6      225.27      281.02      3.46 o 
   0   3   6       50.39       47.74      1.11 o 
   1   3   6      120.35       77.59      1.43 o 
   2   3   6      154.68      165.47      2.01 o 
   3   3   6       43.81       37.39      0.87 o 
   4   3   6       56.13       58.14      1.88 o 
   5   3   6       19.37       22.74      1.36 o 
   6   3   6       30.12       24.36      1.82 o 
   7   3   6      117.98      105.53      4.05 o 
   8   3   6        4.09        4.87      1.30 o 
  -8   4   6       17.34       23.90      2.89 o 
  -7   4   6       16.20       12.53      1.66 o 
  -6   4   6      190.49      169.64      4.82 o 
  -5   4   6      222.56      225.52      5.54 o 
  -4   4   6      359.56      334.60      7.50 o 
  -3   4   6      632.67      702.20      8.76 o 
  -2   4   6      633.00      724.83      8.74 o 
  -1   4   6     2450.86     2687.73     24.21 o 
   0   4   6       12.67       32.62      1.23 o 
   1   4   6      163.38      220.79      3.01 o 
   2   4   6      231.74      270.64      3.67 o 
   3   4   6      138.47      127.57      2.32 o 
   4   4   6        2.60        0.27      0.43 o 
   5   4   6       17.41        8.19      0.95 o 
   6   4   6        0.01        1.65      0.90 o 
   7   4   6        1.38        4.90      1.25 o 
   8   4   6        3.62        3.52      1.14 o 
  -8   5   6        6.93        4.34      1.41 o 
  -7   5   6       16.27       16.83      1.89 o 
  -6   5   6        4.83        8.13      1.35 o 
  -5   5   6        5.06        3.03      1.07 o 
  -4   5   6        3.50        3.36      0.85 o 
  -3   5   6        2.16        2.42      0.50 o 
  -2   5   6       53.45       28.53      1.27 o 
  -1   5   6       35.53       25.48      0.97 o 
   0   5   6      716.07      706.47      7.62 o 
   1   5   6      693.89      634.12      7.65 o 
   2   5   6      340.78      305.73      5.45 o 
   3   5   6       17.33       15.05      1.61 o 
   4   5   6       53.58       44.09      2.60 o 
   5   5   6       52.14       49.49      2.89 o 
   6   5   6        4.98        7.78      1.46 o 
   7   5   6        3.20        2.35      1.14 o 
   8   5   6       15.06       11.54      2.27 o 
  -7   6   6       10.07       12.95      1.75 o 
  -6   6   6        0.16        1.70      1.08 o 
  -5   6   6       31.59       33.47      2.49 o 
  -4   6   6       20.76       22.57      1.97 o 
  -3   6   6        1.77        0.93      1.26 o 
  -2   6   6       80.27       87.42      3.42 o 
  -1   6   6       71.81       69.25      1.99 o 
   0   6   6       30.46       22.37      1.19 o 
   1   6   6        0.06        0.71      0.53 o 
   2   6   6       90.43       85.38      2.69 o 
   3   6   6       36.09       35.87      2.55 o 
   4   6   6        6.22        5.67      1.52 o 
   5   6   6       22.79       25.52      2.65 o 
   6   6   6       20.16       23.71      2.71 o 
   7   6   6        1.64        4.63      1.47 o 
  -7   7   6        3.00        2.37      1.44 o 
  -6   7   6        7.51        4.83      1.10 o 
  -5   7   6        2.11        7.75      1.35 o 
  -4   7   6        0.72        1.05      0.65 o 
  -3   7   6        2.40        1.31      0.72 o 
  -2   7   6        0.58        0.27      0.68 o 
  -1   7   6       21.41       22.35      1.41 o 
   0   7   6       87.93       69.45      2.52 o 
   1   7   6       37.80       31.68      1.91 o 
   2   7   6        1.59        1.62      0.84 o 
   3   7   6       48.78       46.25      2.96 o 
   4   7   6        0.57        1.43      1.56 o 
   5   7   6        0.30        1.61      1.52 o 
   6   7   6        0.23        0.95      1.09 o 
   7   7   6       13.83        9.01      2.17 o 
  -6   8   6        2.56        4.35      1.28 o 
  -5   8   6       19.44       18.36      1.98 o 
  -4   8   6        8.41        8.91      1.41 o 
  -3   8   6       18.81       24.06      2.13 o 
  -2   8   6        4.73        3.74      0.93 o 
  -1   8   6        0.43        0.00      0.69 o 
   0   8   6       17.38       16.58      1.61 o 
   1   8   6       10.00       16.54      1.70 o 
   2   8   6        6.43        7.09      1.11 o 
   3   8   6       13.00       14.32      2.21 o 
   4   8   6        0.10        1.76      1.30 o 
   5   8   6        0.54        0.41      1.14 o 
   6   8   6        2.50        3.30      1.69 o 
  -5   9   6       19.13       16.96      1.89 o 
  -4   9   6       19.69       26.94      2.38 o 
  -3   9   6       17.43       16.28      1.72 o 
  -2   9   6       40.13       34.09      3.08 o 
  -1   9   6       35.01       29.71      2.89 o 
   0   9   6       26.56       33.63      2.98 o 
   1   9   6        1.09        1.04      0.86 o 
   2   9   6        3.00        6.13      1.47 o 
   3   9   6        5.06        8.19      1.74 o 
   4   9   6       16.97       20.69      4.33 o 
   5   9   6        0.61        2.07      1.27 o 
  -3  10   6        0.08        1.02      0.91 o 
  -2  10   6       27.66       26.84      2.93 o 
  -1  10   6        2.21        2.71      1.05 o 
   0  10   6       21.50       31.19      3.09 o 
   1  10   6        1.07        0.46      0.87 o 
   2  10   6        4.48        4.50      2.06 o 
   3  10   6        0.60        0.75      1.22 o 
   0  11   6        6.86       12.19      2.72 o 
  -9   0   7        0.01        2.14      1.02 o 
  -7   0   7       24.73       22.09      2.45 o 
  -5   0   7       14.87       21.66      1.49 o 
  -3   0   7      501.45      503.96      9.35 o 
  -1   0   7      186.78      204.45      4.28 o 
   1   0   7       15.61        9.38      1.51 o 
   3   0   7        6.09        4.82      0.51 o 
   5   0   7      351.49      339.01      7.95 o 
   7   0   7      522.02      492.65     20.94 o 
   9   0   7       53.20       52.08      6.25 o 
  -9   1   7        0.81        0.26      1.46 o 
  -8   1   7        0.12        0.17      0.65 o 
  -7   1   7       67.37       56.87      2.85 o 
  -6   1   7       67.38       63.14      2.28 o 
  -5   1   7      380.55      386.36      6.12 o 
  -4   1   7       24.52       10.55      0.98 o 
  -3   1   7      115.06      108.72      1.90 o 
  -2   1   7      209.33      210.61      3.38 o 
  -1   1   7       29.90       33.30      1.11 o 
   0   1   7      316.16      347.74      3.88 o 
   1   1   7      595.04      659.71      6.01 o 
   2   1   7      261.51      273.98      3.42 o 
   3   1   7      125.22      136.83      2.26 o 
   4   1   7      144.23      154.91      2.64 o 
   5   1   7        1.46        4.20      0.68 o 
   6   1   7       13.74       13.10      1.26 o 
   7   1   7       88.70       79.86      3.35 o 
   8   1   7       13.83       10.10      1.58 o 
   9   1   7        0.54        5.00      2.31 o 
  -9   2   7        4.33        6.72      2.01 o 
  -8   2   7        2.32        3.00      1.78 o 
  -7   2   7        5.25        7.73      1.05 o 
  -6   2   7        2.71        4.90      1.08 o 
  -5   2   7       16.26       15.26      1.26 o 
  -4   2   7        1.84        2.64      0.77 o 
  -3   2   7      125.97      110.92      2.48 o 
  -2   2   7      612.05      612.79      7.46 o 
  -1   2   7       34.46       42.60      1.03 o 
   0   2   7      387.50      379.97      3.80 o 
   1   2   7      480.82      490.96      4.78 o 
   2   2   7       73.80       57.63      1.29 o 
   3   2   7        6.04        9.91      0.67 o 
   4   2   7      452.44      412.85      5.69 o 
   5   2   7        8.57        5.28      0.70 o 
   6   2   7      155.33      152.75      7.62 o 
   7   2   7        0.70        0.47      0.71 o 
   8   2   7       15.95       19.78      6.69 o 
   9   2   7        0.64        3.70      1.11 o 
  -8   3   7       36.51       33.33      2.65 o 
  -7   3   7       16.43       15.99      1.77 o 
  -6   3   7      126.04      119.39      8.77 o 
  -5   3   7       51.56       65.97      2.19 o 
  -4   3   7      355.98      404.44      6.85 o 
  -3   3   7      104.25       84.50      2.18 o 
  -2   3   7      312.01      410.37      6.42 o 
  -1   3   7      610.01      630.84      6.65 o 
   0   3   7       24.83       38.45      1.04 o 
   1   3   7      516.59      613.71      5.81 o 
   2   3   7      274.63      270.02      2.90 o 
   3   3   7     1188.87     1209.15      9.96 o 
   4   3   7        6.41        5.95      0.70 o 
   5   3   7       15.33       15.86      1.19 o 
   6   3   7       19.57       22.44      1.78 o 
   7   3   7       34.59       35.24      2.87 o 
   8   3   7       14.22       13.46      1.79 o 
  -8   4   7        3.07        6.08      1.23 o 
  -7   4   7       10.31       14.90      1.82 o 
  -6   4   7        5.45        7.11      1.23 o 
  -5   4   7       95.98      102.21      3.55 o 
  -4   4   7      169.00      170.33      5.57 o 
  -3   4   7      491.68      515.78      8.43 o 
  -2   4   7      597.87      562.58      7.24 o 
  -1   4   7      777.08      832.30      9.55 o 
   0   4   7     3653.67     3675.90     32.59 o 
   1   4   7      282.60      307.24      3.88 o 
   2   4   7      263.87      277.66      3.56 o 
   3   4   7       59.05       53.22      1.62 o 
   4   4   7       13.70       19.53      1.24 o 
   5   4   7       13.89       15.11      1.21 o 
   6   4   7       46.87       62.37      3.05 o 
   7   4   7       16.62       18.75      2.20 o 
   8   4   7        1.03        2.61      1.09 o 
  -8   5   7        3.49        5.00      3.20 o 
  -7   5   7       19.89       24.50      3.38 o 
  -6   5   7       82.48       78.48      3.37 o 
  -5   5   7       62.02       63.32      2.86 o 
  -4   5   7       43.30       53.61      2.58 o 
  -3   5   7      340.70      326.70      8.27 o 
  -2   5   7       11.45       15.58      1.14 o 
  -1   5   7       55.48       54.80      1.56 o 
   0   5   7        0.80        1.77      0.38 o 
   1   5   7        2.24        5.12      0.52 o 
   2   5   7        9.72        3.34      0.59 o 
   3   5   7      101.78      104.43      5.11 o 
   4   5   7        9.09       12.06      1.51 o 
   5   5   7       68.32       66.57      2.92 o 
   6   5   7       17.53       16.15      1.57 o 
   7   5   7        1.16        2.09      1.03 o 
   8   5   7       14.32       16.06      2.67 o 
  -7   6   7        2.88        4.54      1.14 o 
  -6   6   7        2.45        5.41      1.15 o 
  -5   6   7        2.02        2.83      0.99 o 
  -4   6   7        1.70        2.94      1.05 o 
  -3   6   7        1.74        4.06      0.88 o 
  -2   6   7       18.18       15.67      1.35 o 
  -1   6   7       23.70       36.30      2.06 o 
   0   6   7       10.23       11.04      0.82 o 
   1   6   7      160.12      166.13      4.82 o 
   2   6   7       45.96       46.23      1.96 o 
   3   6   7        5.84        4.48      1.44 o 
   4   6   7        3.54        3.14      1.19 o 
   5   6   7        4.98        2.86      1.66 o 
   6   6   7       14.65       19.01      2.12 o 
   7   6   7        0.34        1.41      1.61 o 
  -7   7   7       25.48       21.44      2.38 o 
  -6   7   7        3.82        2.98      0.93 o 
  -5   7   7      102.62       87.83      3.57 o 
  -4   7   7       19.91       28.45      3.84 o 
  -3   7   7       25.67       34.06      2.32 o 
  -2   7   7       49.53       51.93      2.32 o 
  -1   7   7       23.84       32.57      1.51 o 
   0   7   7        0.03        0.24      0.55 o 
   1   7   7        3.38        1.55      0.53 o 
   2   7   7       47.55       56.18      2.35 o 
   3   7   7       22.22       21.23      2.50 o 
   4   7   7      152.38      160.57      6.09 o 
   5   7   7        4.06        2.56      1.21 o 
   6   7   7        4.56        5.71      1.36 o 
   7   7   7       11.51       11.17      3.75 o 
  -6   8   7        0.20        1.66      1.22 o 
  -5   8   7        3.39        7.71      1.32 o 
  -4   8   7        0.03        2.64      0.81 o 
  -3   8   7        0.18        1.46      0.68 o 
  -2   8   7       54.14       54.79      2.49 o 
  -1   8   7       14.57       22.93      3.03 o 
   0   8   7        5.80        9.17      1.25 o 
   1   8   7        7.10        9.87      2.49 o 
   2   8   7        1.97        0.00      1.17 o 
   3   8   7        1.80        4.17      1.40 o 
   4   8   7       12.82       16.05      3.30 o 
   5   8   7        6.28        4.91      1.46 o 
   6   8   7       10.62       10.86      1.78 o 
  -5   9   7        4.98       10.64      1.51 o 
  -4   9   7        5.46        9.96      2.42 o 
  -3   9   7        0.36        1.71      0.79 o 
  -2   9   7        0.56        0.00      0.83 o 
  -1   9   7        1.77        2.58      1.05 o 
   0   9   7        5.09        9.36      1.53 o 
   1   9   7        4.77        3.11      1.01 o 
   2   9   7        0.65        3.54      1.36 o 
   3   9   7       52.82       52.57      3.38 o 
   4   9   7        4.12        4.48      1.47 o 
   5   9   7       26.61       21.97      4.08 o 
  -3  10   7        0.84        3.30      2.12 o 
  -2  10   7        3.18        4.23      1.26 o 
  -1  10   7       24.42       22.77      2.67 o 
   0  10   7        3.81        6.64      1.47 o 
   1  10   7        4.34        2.87      1.09 o 
   2  10   7       34.34       42.99      5.34 o 
   3  10   7        0.45        1.73      2.01 o 
  -8   0   8        2.48        5.36      1.32 o 
  -6   0   8       21.77       20.57      2.56 o 
  -4   0   8      953.17     1028.26     17.29 o 
  -2   0   8     3799.26     4088.91     56.72 o 
   0   0   8     6456.57     6622.41     74.08 o 
   2   0   8       58.56       69.68      1.62 o 
   4   0   8        1.50        0.00      0.39 o 
   6   0   8       29.89       30.83      2.91 o 
   8   0   8        1.18        3.06      1.84 o 
  -9   1   8        0.19        0.61      0.77 o 
  -8   1   8       10.70       11.06      1.33 o 
  -7   1   8      169.75      151.14      3.92 o 
  -6   1   8       55.58       49.50      2.03 o 
  -5   1   8      285.71      222.65      4.37 o 
  -4   1   8       57.78       47.95      1.36 o 
  -3   1   8      703.66      607.39      7.77 o 
  -2   1   8      325.69      328.24      4.69 o 
  -1   1   8      414.64      378.56      4.93 o 
   0   1   8      328.38      411.26      4.54 o 
   1   1   8        0.02        0.08      0.16 o 
   2   1   8      322.66      300.41      4.73 o 
   3   1   8      309.49      284.44      3.75 o 
   4   1   8        0.27        3.10      0.45 o 
   5   1   8       34.97       34.14      1.67 o 
   6   1   8        0.57        0.86      0.53 o 
   7   1   8        7.01        4.65      1.11 o 
   8   1   8        4.57        4.28      1.00 o 
   9   1   8       17.84       12.18      3.53 o 
  -9   2   8        2.13        0.00      0.87 o 
  -8   2   8        8.21        8.00      1.27 o 
  -7   2   8       20.09       24.93      1.88 o 
  -6   2   8       10.79        7.63      1.36 o 
  -5   2   8       96.40       83.59      2.84 o 
  -4   2   8       85.88       83.18      2.33 o 
  -3   2   8      558.99      574.58      7.51 o 
  -2   2   8       25.21       23.10      1.08 o 
  -1   2   8       47.10       52.42      1.22 o 
   0   2   8        0.52        0.68      0.20 o 
   1   2   8      187.32      188.98      2.38 o 
   2   2   8       99.66      111.49      2.34 o 
   3   2   8      599.23      669.97      7.34 o 
   4   2   8       87.61       70.11      1.72 o 
   5   2   8        3.48        1.68      0.71 o 
   6   2   8       30.96       21.17      2.00 o 
   7   2   8       10.75       11.42      1.67 o 
   8   2   8        1.00        1.28      1.10 o 
  -8   3   8       46.18       48.51      3.62 o 
  -7   3   8        1.00        3.43      0.96 o 
  -6   3   8      368.01      359.30      6.27 o 
  -5   3   8        6.35        7.42      1.78 o 
  -4   3   8      615.95      550.59      7.63 o 
  -3   3   8       11.15       15.11      1.59 o 
  -2   3   8       12.20       13.77      0.99 o 
  -1   3   8      217.16      228.51      3.14 o 
   0   3   8       82.03       61.10      1.38 o 
   1   3   8       80.80       92.98      1.56 o 
   2   3   8      128.71      123.22      1.72 o 
   3   3   8      172.59      155.03      2.41 o 
   4   3   8        3.97        1.42      0.55 o 
   5   3   8       64.50       53.09      1.97 o 
   6   3   8       64.19       72.56      5.59 o 
   7   3   8        0.01        0.00      0.80 o 
   8   3   8        0.17        0.55      1.27 o 
  -8   4   8       33.02       32.89      2.73 o 
  -7   4   8       39.69       47.45      2.91 o 
  -6   4   8       22.53       24.70      2.23 o 
  -5   4   8        4.13        1.53      0.89 o 
  -4   4   8       49.59       49.37      1.83 o 
  -3   4   8       17.35       13.27      1.12 o 
  -2   4   8       11.86       20.01      1.16 o 
  -1   4   8       61.26       39.99      1.40 o 
   0   4   8       34.97       25.28      0.94 o 
   1   4   8        8.79        6.29      0.54 o 
   2   4   8       30.08       37.77      1.02 o 
   3   4   8        7.52        6.86      0.75 o 
   4   4   8       14.69       12.10      1.39 o 
   5   4   8       71.36       62.89      2.31 o 
   6   4   8       42.20       37.43      2.87 o 
   7   4   8        0.27        1.09      0.85 o 
   8   4   8       18.94       21.05      2.41 o 
  -8   5   8        2.46        8.38      2.40 o 
  -7   5   8       46.47       45.48      3.14 o 
  -6   5   8        1.46        2.27      0.93 o 
  -5   5   8       60.21       51.02      2.58 o 
  -4   5   8        0.04        0.82      1.08 o 
  -3   5   8        1.29        1.14      0.49 o 
  -2   5   8      129.30      130.86      2.89 o 
  -1   5   8      270.14      251.40      4.19 o 
   0   5   8       66.03       68.66      1.64 o 
   1   5   8      133.52      130.53      2.33 o 
   2   5   8       41.85       36.74      2.02 o 
   3   5   8       58.62       51.67      2.32 o 
   4   5   8        0.78        1.43      0.74 o 
   5   5   8      106.14      117.80      3.41 o 
   6   5   8        6.37        7.26      1.44 o 
   7   5   8        9.85        9.93      1.58 o 
   8   5   8       12.91       12.35      1.90 o 
  -7   6   8       10.00       11.05      1.59 o 
  -6   6   8        2.61        3.80      0.97 o 
  -5   6   8        0.96        5.10      1.06 o 
  -4   6   8       65.01       55.96      2.63 o 
  -3   6   8        0.48        2.48      0.77 o 
  -2   6   8       70.09       57.43      1.92 o 
  -1   6   8       13.03        8.00      0.85 o 
   0   6   8      230.64      209.84      3.78 o 
   1   6   8        0.01        0.05      0.71 o 
   2   6   8        3.79        5.62      0.78 o 
   3   6   8        3.52        3.96      1.39 o 
   4   6   8       76.93       74.19      3.11 o 
   5   6   8        7.55        5.82      1.39 o 
   6   6   8       12.24       14.20      1.82 o 
   7   6   8        1.59        2.10      1.28 o 
  -7   7   8        6.62        9.39      1.53 o 
  -6   7   8       16.51       17.20      2.04 o 
  -5   7   8       45.20       46.53      2.83 o 
  -4   7   8       10.75       13.09      2.17 o 
  -3   7   8      139.73      120.89      3.84 o 
  -2   7   8        1.30        3.22      1.31 o 
  -1   7   8       25.38       19.46      1.35 o 
   0   7   8       37.51       25.27      1.83 o 
   1   7   8       40.37       34.23      1.85 o 
   2   7   8      119.21       93.46      3.65 o 
   3   7   8        0.08        0.87      0.69 o 
   4   7   8       99.52       90.16      3.64 o 
   5   7   8       18.20       18.83      2.06 o 
   6   7   8       74.58       77.31      3.59 o 
  -6   8   8        1.94        3.65      1.35 o 
  -5   8   8        7.01        8.92      1.45 o 
  -4   8   8       19.37       26.38      2.95 o 
  -3   8   8        0.01        1.01      0.80 o 
  -2   8   8       39.35       36.64      2.15 o 
  -1   8   8        0.00        0.73      0.64 o 
   0   8   8       43.44       40.54      2.16 o 
   1   8   8       20.06       26.45      2.05 o 
   2   8   8       36.57       33.07      3.03 o 
   3   8   8        3.91        6.77      1.30 o 
   4   8   8       17.99       12.91      1.76 o 
   5   8   8       13.51       17.06      2.14 o 
   6   8   8        0.49        3.52      1.14 o 
  -5   9   8        1.23        2.28      0.96 o 
  -4   9   8        0.27        0.54      0.71 o 
  -3   9   8        0.57        2.02      0.98 o 
  -2   9   8        0.23        0.62      0.70 o 
  -1   9   8        0.51        1.76      1.70 o 
   0   9   8        0.00        0.00      0.75 o 
   1   9   8        4.52        7.19      1.61 o 
   2   9   8        0.23        1.49      1.16 o 
   3   9   8        0.22        2.18      1.45 o 
   4   9   8        0.05        2.72      1.05 o 
  -3  10   8       11.56       13.07      5.26 o 
  -2  10   8        0.01        3.00      2.50 o 
  -1  10   8        8.45        9.25      1.76 o 
   0  10   8        1.06        3.59      3.42 o 
   1  10   8        6.78        7.53      2.50 o 
   2  10   8        3.60        4.90      1.87 o 
   3  10   8        1.71        2.08      1.30 o 
  -9   0   9        4.24        4.11      1.30 o 
  -7   0   9       48.11       44.12      3.15 o 
  -5   0   9        2.74       11.55      3.84 o 
  -3   0   9      294.95      224.98      5.55 o 
  -1   0   9     1256.40     1426.90     21.21 o 
   1   0   9     6182.22     7241.10     81.02 o 
   3   0   9      607.03      617.28     23.78 o 
   5   0   9      362.39      372.28      8.68 o 
   7   0   9       13.85       15.61      2.05 o 
  -9   1   9        5.94        9.41      1.43 o 
  -8   1   9        0.01        0.49      0.79 o 
  -7   1   9        0.00        1.85      0.73 o 
  -6   1   9       19.88       15.80      1.47 o 
  -5   1   9       89.11       94.87      2.73 o 
  -4   1   9        4.85        7.79      0.93 o 
  -3   1   9       35.16       48.40      1.75 o 
  -2   1   9      128.49      152.40      2.90 o 
  -1   1   9       45.90       26.45      1.03 o 
   0   1   9      346.11      380.87      4.38 o 
   1   1   9      870.05      995.18      8.86 o 
   2   1   9      110.54      128.96      2.66 o 
   3   1   9       66.71       58.00      2.79 o 
   4   1   9      449.80      443.93      6.55 o 
   5   1   9       46.57       41.98      1.73 o 
   6   1   9        0.50        0.66      0.72 o 
   7   1   9        0.04        1.49      0.82 o 
   8   1   9        3.38        2.09      0.88 o 
  -8   2   9        5.14        3.31      1.06 o 
  -7   2   9        0.06        2.21      0.76 o 
  -6   2   9      105.50       95.86      2.92 o 
  -5   2   9        5.70        7.02      0.90 o 
  -4   2   9       23.35       28.87      1.53 o 
  -3   2   9       12.82       13.10      1.08 o 
  -2   2   9      614.53      591.96      7.49 o 
  -1   2   9      101.55       82.51      1.65 o 
   0   2   9      270.93      301.41      3.32 o 
   1   2   9        2.57        2.18      0.30 o 
   2   2   9       15.34       18.90      0.84 o 
   3   2   9      128.00      133.35      2.38 o 
   4   2   9       68.12       76.67      1.90 o 
   5   2   9       22.99       27.47      2.09 o 
   6   2   9       14.25       15.17      1.73 o 
   7   2   9        7.79        7.75      1.37 o 
   8   2   9        4.67        3.88      1.15 o 
  -8   3   9       25.76       26.40      2.49 o 
  -7   3   9        0.45        1.12      0.75 o 
  -6   3   9        7.34        8.13      1.20 o 
  -5   3   9        0.13        1.48      0.50 o 
  -4   3   9        5.92        9.57      1.00 o 
  -3   3   9      674.04      649.80      8.47 o 
  -2   3   9        5.17        4.65      0.74 o 
  -1   3   9        6.16       11.54      1.15 o 
   0   3   9      163.09      172.72      2.64 o 
   1   3   9      431.43      400.56      4.26 o 
   2   3   9      121.47      135.09      1.87 o 
   3   3   9      861.95      876.74      9.33 o 
   4   3   9        4.49        1.77      0.54 o 
   5   3   9       61.70       54.93      2.55 o 
   6   3   9        3.77        2.52      0.94 o 
   7   3   9        2.62        3.55      1.20 o 
   8   3   9        0.05        0.99      1.45 o 
  -8   4   9        4.31        3.36      0.93 o 
  -7   4   9        4.33        5.30      1.15 o 
  -6   4   9      138.19      129.40      7.09 o 
  -5   4   9       13.44       16.14      1.40 o 
  -4   4   9       70.33       76.69      2.67 o 
  -3   4   9       28.80       39.76      2.00 o 
  -2   4   9       45.49       59.61      2.08 o 
  -1   4   9       67.59       70.90      1.62 o 
   0   4   9      312.91      294.48      3.94 o 
   1   4   9        4.08        6.10      0.77 o 
   2   4   9      156.17      128.46      2.17 o 
   3   4   9        5.25        4.70      0.64 o 
   4   4   9       14.57       19.14      1.28 o 
   5   4   9        6.40        6.92      0.96 o 
   6   4   9       47.27       47.77      3.18 o 
   7   4   9       24.06       30.01      2.75 o 
   8   4   9        0.60        2.44      1.06 o 
  -8   5   9        7.37        9.48      1.80 o 
  -7   5   9        6.44        8.51      1.40 o 
  -6   5   9       19.38       18.58      2.01 o 
  -5   5   9       10.74       13.77      1.70 o 
  -4   5   9        9.86        7.43      1.20 o 
  -3   5   9        7.24       10.24      1.15 o 
  -2   5   9       22.61       22.04      1.36 o 
  -1   5   9       74.87       57.52      1.82 o 
   0   5   9      172.96      142.88      2.57 o 
   1   5   9       10.79       11.72      0.79 o 
   2   5   9       89.10       93.56      3.00 o 
   3   5   9       10.44        6.95      1.10 o 
   4   5   9        1.87        2.02      0.75 o 
   5   5   9        8.58       10.38      1.25 o 
   6   5   9       32.86       46.42      3.33 o 
   7   5   9        0.03        0.00      0.88 o 
  -7   6   9        8.21        6.00      1.28 o 
  -6   6   9       54.42       53.35      3.50 o 
  -5   6   9       46.00       47.36      2.81 o 
  -4   6   9       71.66       87.02      3.36 o 
  -3   6   9        2.28        4.63      1.30 o 
  -2   6   9       43.30       62.25      2.05 o 
  -1   6   9       15.01       23.08      1.33 o 
   0   6   9        0.82        0.69      0.42 o 
   1   6   9        2.23        0.88      0.43 o 
   2   6   9       18.09       27.11      2.12 o 
   3   6   9       84.49       74.82      3.28 o 
   4   6   9       15.01       19.45      1.96 o 
   5   6   9      119.13      112.71      4.09 o 
   6   6   9       35.01       34.44      3.59 o 
   7   6   9       55.02       49.08      4.59 o 
  -6   7   9        0.00        1.05      0.93 o 
  -5   7   9       18.23       17.18      1.94 o 
  -4   7   9        0.09        1.59      1.10 o 
  -3   7   9        0.19        1.20      1.02 o 
  -2   7   9       22.05       24.01      1.92 o 
  -1   7   9        6.66        6.42      1.03 o 
   0   7   9        0.43        0.13      0.52 o 
   1   7   9       99.51       91.66      3.68 o 
   2   7   9       12.01       15.09      1.66 o 
   3   7   9       71.53       72.97      3.09 o 
   4   7   9       80.30       82.40      3.47 o 
   5   7   9        0.33        1.37      0.97 o 
   6   7   9       20.76       21.37      2.99 o 
  -6   8   9       13.50       13.35      3.15 o 
  -5   8   9        2.86        3.41      1.04 o 
  -4   8   9       20.78       22.40      2.16 o 
  -3   8   9        1.07        2.18      1.26 o 
  -2   8   9       73.92       64.80      3.48 o 
  -1   8   9        0.60        4.83      1.27 o 
   0   8   9      137.59      109.05      3.54 o 
   1   8   9        0.13        2.12      0.71 o 
   2   8   9       98.06       86.18      4.21 o 
   3   8   9       22.51       33.62      4.41 o 
   4   8   9       60.06       58.25      3.01 o 
   5   8   9        0.60        2.60      1.34 o 
  -4   9   9        2.16        1.86      1.04 o 
  -3   9   9        1.93        1.40      1.05 o 
  -2   9   9        3.70        9.53      1.68 o 
  -1   9   9       25.04       23.73      2.52 o 
   0   9   9        0.93        0.58      0.80 o 
   1   9   9       49.71       49.14      3.46 o 
   2   9   9       15.93       13.25      2.14 o 
   3   9   9       10.61       10.68      1.91 o 
   4   9   9        0.34        0.66      1.19 o 
  -3  10   9        0.25        1.81      2.00 o 
  -2  10   9       15.19       14.32      2.06 o 
  -1  10   9        9.43       12.03      1.95 o 
   0  10   9       25.33       30.90      3.07 o 
   1  10   9       11.71       10.18      2.97 o 
   2  10   9        1.65        3.87      1.84 o 
  -8   0  10        7.45        3.46      1.19 o 
  -6   0  10       12.07        9.54      1.70 o 
  -4   0  10       12.56       11.01      1.52 o 
  -2   0  10      113.70      170.87      4.48 o 
   0   0  10      290.91      282.65      4.70 o 
   2   0  10      121.26      119.42      2.48 o 
   4   0  10        9.90        8.85      1.32 o 
   6   0  10       54.10       58.96      6.36 o 
   8   0  10        2.17        6.03      2.53 o 
  -8   1  10        0.17        2.78      0.83 o 
  -7   1  10       47.27       45.30      2.38 o 
  -6   1  10       26.54       27.84      1.90 o 
  -5   1  10       92.12       95.09      2.78 o 
  -4   1  10       38.25       33.28      1.58 o 
  -3   1  10       21.48       19.93      1.31 o 
  -2   1  10      104.31       78.17      2.02 o 
  -1   1  10        4.68        1.83      0.41 o 
   0   1  10      348.90      521.86      5.75 o 
   1   1  10     1107.97     1345.42     11.72 o 
   2   1  10     1788.52     2017.48     18.84 o 
   3   1  10      867.24      970.46     10.02 o 
   4   1  10      667.08      703.87      9.30 o 
   5   1  10      171.55      183.04      3.95 o 
   6   1  10      142.84      134.34      4.29 o 
   7   1  10       28.56       35.55      2.67 o 
   8   1  10        4.77        4.17      1.48 o 
  -8   2  10        2.37        4.92      1.41 o 
  -7   2  10       87.47       94.71      3.10 o 
  -6   2  10       66.18       60.06      2.33 o 
  -5   2  10       68.59       63.77      2.47 o 
  -4   2  10      423.01      406.14      6.31 o 
  -3   2  10      503.39      544.98      7.46 o 
  -2   2  10        0.09        1.46      0.57 o 
  -1   2  10      576.61      609.40      6.66 o 
   0   2  10      443.92      454.50      4.64 o 
   1   2  10      710.60      701.87      6.75 o 
   2   2  10      317.60      306.63      3.46 o 
   3   2  10       74.02       60.74      1.90 o 
   4   2  10        2.84        3.10      0.58 o 
   5   2  10      220.31      195.07      5.07 o 
   6   2  10       93.67       90.60      3.53 o 
   7   2  10       56.30       54.93      4.93 o 
   8   2  10       11.37       15.92      2.01 o 
  -8   3  10        1.32        1.43      0.86 o 
  -7   3  10        0.00        0.96      0.80 o 
  -6   3  10       67.60       75.09      2.65 o 
  -5   3  10       41.99       42.82      1.90 o 
  -4   3  10       22.54       22.81      1.52 o 
  -3   3  10       23.00       17.39      1.27 o 
  -2   3  10       35.77       36.65      1.43 o 
  -1   3  10      538.90      619.62      6.86 o 
   0   3  10      407.31      339.92      4.31 o 
   1   3  10      571.68      706.76      6.78 o 
   2   3  10       56.43       62.93      1.44 o 
   3   3  10       40.07       31.40      1.13 o 
   4   3  10       33.64       29.79      1.54 o 
   5   3  10        1.59        1.56      0.73 o 
   6   3  10        3.14        4.70      1.14 o 
   7   3  10       16.87       21.44      2.27 o 
   8   3  10        0.97        1.30      1.17 o 
  -8   4  10        3.06        4.19      1.97 o 
  -7   4  10        3.40        6.17      1.25 o 
  -6   4  10       31.27       32.40      5.01 o 
  -5   4  10      175.02      156.46      3.79 o 
  -4   4  10        0.00        2.97      0.65 o 
  -3   4  10      431.62      399.81      6.19 o 
  -2   4  10       15.68       19.96      1.29 o 
  -1   4  10        0.00        0.57      0.47 o 
   0   4  10       27.29       29.46      1.29 o 
   1   4  10       11.71       16.67      0.94 o 
   2   4  10       42.09       38.21      1.20 o 
   3   4  10       49.24       47.09      1.61 o 
   4   4  10        5.86        6.10      0.78 o 
   5   4  10       99.23       97.49      3.73 o 
   6   4  10        2.80        1.92      1.74 o 
   7   4  10       10.94       10.92      1.75 o 
   8   4  10        0.24        3.23      1.19 o 
  -7   5  10        8.75       12.27      1.81 o 
  -6   5  10        0.41        2.08      1.25 o 
  -5   5  10       11.68       19.24      2.47 o 
  -4   5  10        0.01        0.44      0.52 o 
  -3   5  10        5.11        5.12      0.83 o 
  -2   5  10       12.78       18.07      1.29 o 
  -1   5  10      143.34      125.53      3.95 o 
   0   5  10      271.28      284.19      4.06 o 
   1   5  10       26.89       34.51      1.40 o 
   2   5  10        4.40        4.48      0.87 o 
   3   5  10       77.88       63.27      2.61 o 
   4   5  10        0.16        1.54      0.69 o 
   5   5  10       45.63       46.14      1.91 o 
   6   5  10       10.52       14.35      1.89 o 
   7   5  10       10.62       16.83      2.11 o 
  -7   6  10       13.78       15.19      2.40 o 
  -6   6  10        5.96        7.96      1.46 o 
  -5   6  10        0.92        1.62      1.08 o 
  -4   6  10      101.20       96.81      4.41 o 
  -3   6  10        4.60        9.47      1.34 o 
  -2   6  10        1.81        1.48      0.52 o 
  -1   6  10       23.31       20.95      1.38 o 
   0   6  10        3.20        2.78      0.71 o 
   1   6  10       48.29       47.89      1.76 o 
   2   6  10       61.28       63.00      2.61 o 
   3   6  10       38.72       48.23      2.51 o 
   4   6  10        0.45        1.02      0.81 o 
   5   6  10        4.56        8.65      1.84 o 
   6   6  10       27.21       29.59      3.42 o 
   7   6  10        0.95        3.46      1.50 o 
  -6   7  10        1.46        3.69      1.01 o 
  -5   7  10        7.52       12.75      1.94 o 
  -4   7  10        6.60        4.86      1.20 o 
  -3   7  10        1.15        1.18      0.76 o 
  -2   7  10       43.20       29.33      1.99 o 
  -1   7  10       58.63       47.59      2.22 o 
   0   7  10       46.89       32.32      1.93 o 
   1   7  10       31.47       20.68      1.72 o 
   2   7  10        3.62        4.78      1.25 o 
   3   7  10       28.60       23.40      2.16 o 
   4   7  10       32.30       40.10      2.84 o 
   5   7  10       33.70       32.76      2.74 o 
   6   7  10        4.70        6.66      1.70 o 
  -5   8  10       18.19       17.58      2.22 o 
  -4   8  10        5.02        3.89      1.14 o 
  -3   8  10       18.42       19.05      1.90 o 
  -2   8  10        4.07        3.33      1.09 o 
  -1   8  10        0.35        1.13      0.83 o 
   0   8  10        9.82       10.25      2.27 o 
   1   8  10        0.45        1.14      1.41 o 
   2   8  10        2.73        3.95      1.31 o 
   3   8  10        7.71       16.48      3.21 o 
   4   8  10        2.43        5.09      1.15 o 
   5   8  10       20.32       22.46      2.39 o 
  -4   9  10        1.42        2.69      0.87 o 
  -3   9  10        0.14        3.04      0.99 o 
  -2   9  10        1.96        1.95      1.36 o 
  -1   9  10        1.60        0.82      0.74 o 
   0   9  10        0.86        0.92      0.78 o 
   1   9  10        0.00        3.45      1.31 o 
   2   9  10        0.15        2.89      1.13 o 
   3   9  10       16.25       21.40      2.69 o 
   4   9  10        4.80        2.73      1.09 o 
  -2  10  10        0.26        0.91      0.86 o 
  -1  10  10        4.31        4.64      1.30 o 
   0  10  10       12.23       20.62      3.90 o 
   1  10  10        3.62        6.09      1.94 o 
   2  10  10        3.74        7.37      2.37 o 
  -7   0  11      119.10       99.44      4.56 o 
  -5   0  11      590.06      540.65     11.46 o 
  -3   0  11      736.53      735.24     16.88 o 
  -1   0  11     4337.22     4773.87     65.93 o 
   1   0  11      277.73      443.69      6.61 o 
   3   0  11     1049.61     1236.54     25.78 o 
   5   0  11      193.74      165.06      5.36 o 
   7   0  11       87.13       83.68      6.31 o 
  -8   1  11        1.48        1.21      1.08 o 
  -7   1  11       25.74       30.59      3.03 o 
  -6   1  11        4.26        6.55      1.04 o 
  -5   1  11       15.14       16.52      1.99 o 
  -4   1  11       11.95       16.81      1.32 o 
  -3   1  11      169.28      166.53      3.45 o 
  -2   1  11      227.07      263.88      4.31 o 
  -1   1  11     1332.19     1318.16     14.31 o 
   0   1  11      580.69      535.73      6.00 o 
   1   1  11      649.36      692.42      6.73 o 
   2   1  11        3.67        2.36      0.32 o 
   3   1  11       49.33       46.04      1.32 o 
   4   1  11       33.37       32.78      1.60 o 
   5   1  11       61.42       57.33      2.13 o 
   6   1  11       22.60       30.83      2.41 o 
   7   1  11       33.68       37.31      2.77 o 
   8   1  11        8.81        5.00      1.48 o 
  -8   2  11        0.06        1.42      0.80 o 
  -7   2  11       12.01       17.42      1.61 o 
  -6   2  11       47.98       41.88      2.10 o 
  -5   2  11        4.38        6.44      1.15 o 
  -4   2  11        2.19        2.59      0.65 o 
  -3   2  11       41.98       43.01      1.67 o 
  -2   2  11      271.83      281.42      4.57 o 
  -1   2  11        1.30        3.72      0.49 o 
   0   2  11      701.40      644.32      6.99 o 
   1   2  11        0.07        2.10      0.33 o 
   2   2  11      286.35      290.47      4.01 o 
   3   2  11       95.27       87.81      2.37 o 
   4   2  11      216.04      207.96      7.18 o 
   5   2  11       42.17       48.74      2.56 o 
   6   2  11       12.19       10.89      1.90 o 
   7   2  11       26.52       25.30      2.39 o 
   8   2  11        0.06        2.22      0.90 o 
  -8   3  11        0.32        3.38      1.07 o 
  -7   3  11        1.59        1.40      1.02 o 
  -6   3  11        5.55        6.19      0.94 o 
  -5   3  11        3.02        3.21      0.75 o 
  -4   3  11        8.20       13.49      1.24 o 
  -3   3  11      172.94      195.90      3.90 o 
  -2   3  11       11.12        8.70      0.90 o 
  -1   3  11      185.15      172.83      2.84 o 
   0   3  11      445.99      454.18      5.44 o 
   1   3  11      166.32      176.45      2.50 o 
   2   3  11        9.46       15.27      0.85 o 
   3   3  11      149.39      153.48      2.77 o 
   4   3  11        6.76        9.91      1.33 o 
   5   3  11       31.81       28.22      2.27 o 
   6   3  11        3.62        5.72      1.26 o 
   7   3  11       17.94       21.23      2.25 o 
   8   3  11       16.20       24.58      2.58 o 
  -8   4  11        1.06        2.66      0.98 o 
  -7   4  11       17.83       18.81      2.16 o 
  -6   4  11        2.18        1.97      0.97 o 
  -5   4  11       31.73       30.84      1.91 o 
  -4   4  11       15.25       14.12      1.28 o 
  -3   4  11        0.24        0.69      0.57 o 
  -2   4  11        2.64        2.11      0.52 o 
  -1   4  11      235.39      225.32      3.44 o 
   0   4  11        5.86        5.94      0.77 o 
   1   4  11       39.66       34.89      1.15 o 
   2   4  11       39.57       47.07      1.73 o 
   3   4  11       70.67       67.77      3.25 o 
   4   4  11      224.27      200.26      3.78 o 
   5   4  11        1.87        2.78      1.20 o 
   6   4  11      195.51      170.39      4.49 o 
   7   4  11        0.10        1.47      0.88 o 
  -7   5  11       10.54       11.55      1.79 o 
  -6   5  11        2.81        4.49      1.02 o 
  -5   5  11       42.27       36.97      2.70 o 
  -4   5  11        0.87        1.39      0.87 o 
  -3   5  11      131.71      125.54      3.17 o 
  -2   5  11       60.11       60.03      2.02 o 
  -1   5  11        5.67        8.12      0.92 o 
   0   5  11      134.64      130.92      2.52 o 
   1   5  11        1.36        5.06      0.74 o 
   2   5  11      292.88      272.24      8.92 o 
   3   5  11        5.57        8.84      1.28 o 
   4   5  11      220.50      236.44      4.93 o 
   5   5  11        0.05        1.24      0.86 o 
   6   5  11        0.89        2.15      1.06 o 
   7   5  11       11.55       15.44      1.97 o 
  -7   6  11        0.00        0.00      1.81 o 
  -6   6  11       26.47       26.97      2.55 o 
  -5   6  11        4.75        7.54      1.49 o 
  -4   6  11        6.00        8.90      1.35 o 
  -3   6  11       31.63       32.83      2.05 o 
  -2   6  11        1.25        3.51      0.70 o 
  -1   6  11       80.18       73.08      3.06 o 
   0   6  11        1.59        1.78      0.62 o 
   1   6  11       74.96       71.71      2.20 o 
   2   6  11        0.00        1.39      0.74 o 
   3   6  11        0.00        1.70      0.79 o 
   4   6  11       11.73       16.65      1.86 o 
   5   6  11       12.81       13.28      2.26 o 
   6   6  11        2.21        1.57      1.16 o 
  -6   7  11        1.81        0.99      0.90 o 
  -5   7  11       13.19       15.84      2.02 o 
  -4   7  11        2.96        1.90      1.63 o 
  -3   7  11       56.66       58.05      2.70 o 
  -2   7  11       10.90       14.25      1.54 o 
  -1   7  11       89.82       94.98      3.21 o 
   0   7  11       77.16       72.71      2.76 o 
   1   7  11        5.72        8.66      2.47 o 
   2   7  11       88.24       86.59      3.31 o 
   3   7  11       14.81       21.93      2.11 o 
   4   7  11       11.94       13.91      1.75 o 
   5   7  11        0.80        3.26      1.01 o 
   6   7  11        5.26        4.30      1.92 o 
  -5   8  11        3.74        5.07      1.53 o 
  -4   8  11       15.86       16.25      1.91 o 
  -3   8  11        1.20        3.58      0.84 o 
  -2   8  11       70.85       67.28      6.80 o 
  -1   8  11        0.00        1.12      0.86 o 
   0   8  11       21.43       23.73      1.99 o 
   1   8  11       11.58       12.76      1.99 o 
   2   8  11        0.38        0.66      1.41 o 
   3   8  11        0.43        0.69      0.80 o 
   4   8  11        0.23        1.76      0.93 o 
   5   8  11        0.34        4.41      1.13 o 
  -4   9  11        4.45        4.42      1.11 o 
  -3   9  11       36.22       39.26      3.56 o 
  -2   9  11        6.50        7.34      1.56 o 
  -1   9  11       30.06       35.50      3.19 o 
   0   9  11        0.35        4.09      1.66 o 
   1   9  11        0.83        3.36      2.09 o 
   2   9  11       11.93       14.14      2.28 o 
   3   9  11        3.50        5.07      1.52 o 
   4   9  11        2.67        2.38      1.37 o 
  -2  10  11       11.14        8.63      3.00 o 
  -1  10  11        0.38        0.39      1.76 o 
   0  10  11        0.31        2.84      1.87 o 
   1  10  11        4.60        7.72      2.31 o 
  -8   0  12       16.65       16.99      2.38 o 
  -6   0  12      245.50      256.92      8.77 o 
  -4   0  12       10.30        7.12      2.62 o 
  -2   0  12        6.88        1.87      1.37 o 
   0   0  12      146.46      200.24      3.95 o 
   2   0  12      821.16      869.30     11.56 o 
   4   0  12      441.58      429.86     14.18 o 
   6   0  12      244.14      251.88      7.39 o 
   8   0  12        3.68        6.84      2.41 o 
  -8   1  12       16.21       16.17      1.84 o 
  -7   1  12       43.35       45.81      2.87 o 
  -6   1  12       38.42       33.05      2.12 o 
  -5   1  12       46.82       36.24      1.87 o 
  -4   1  12      138.30      125.00      3.17 o 
  -3   1  12      507.12      505.89      7.19 o 
  -2   1  12     1206.75     1300.75     14.59 o 
  -1   1  12     1286.85     1440.67     15.63 o 
   0   1  12     1613.77     1669.10     15.83 o 
   1   1  12      501.73      554.41      5.74 o 
   2   1  12      254.41      220.82      3.33 o 
   3   1  12       35.31       35.00      1.46 o 
   4   1  12       36.13       37.61      1.76 o 
   5   1  12       73.93       65.99      2.32 o 
   6   1  12        9.05       10.36      1.50 o 
   7   1  12        1.93        3.43      0.95 o 
   8   1  12        2.74        4.26      1.32 o 
  -8   2  12        0.33        1.68      0.92 o 
  -7   2  12       47.05       47.14      2.29 o 
  -6   2  12       14.13       15.97      1.94 o 
  -5   2  12       32.55       32.99      1.88 o 
  -4   2  12      300.89      282.20      5.14 o 
  -3   2  12       99.56       85.96      2.44 o 
  -2   2  12      319.08      300.97      4.87 o 
  -1   2  12      289.71      242.16      3.57 o 
   0   2  12       96.31      101.33      2.02 o 
   1   2  12        7.68       15.75      0.94 o 
   2   2  12      160.40      144.22      2.60 o 
   3   2  12        8.49       10.16      0.88 o 
   4   2  12      210.98      192.23      3.95 o 
   5   2  12      159.71      151.79      4.55 o 
   6   2  12        1.38        0.61      0.81 o 
   7   2  12       23.24       28.22      2.54 o 
   8   2  12        8.45        9.30      2.33 o 
  -8   3  12        1.00        3.25      1.10 o 
  -7   3  12       71.43       65.20      4.08 o 
  -6   3  12        1.18        1.96      0.73 o 
  -5   3  12        0.43        0.03      0.55 o 
  -4   3  12        1.05        3.03      0.72 o 
  -3   3  12        1.92        8.06      0.94 o 
  -2   3  12        4.41        2.61      0.57 o 
  -1   3  12       18.79       17.28      1.06 o 
   0   3  12        0.44        1.66      0.45 o 
   1   3  12      249.15      241.09      3.14 o 
   2   3  12      145.50      146.28      2.70 o 
   3   3  12       12.03        8.15      0.83 o 
   4   3  12       19.27       20.84      1.93 o 
   5   3  12       70.19       67.02      2.98 o 
   6   3  12       25.19       25.53      2.35 o 
   7   3  12       51.86       45.94      3.01 o 
   8   3  12        5.73        9.20      1.70 o 
  -7   4  12        0.00        0.29      0.79 o 
  -6   4  12       88.25       89.00      3.77 o 
  -5   4  12       11.86       11.17      1.24 o 
  -4   4  12       15.43       16.43      1.40 o 
  -3   4  12      252.81      257.45      4.82 o 
  -2   4  12        4.34        4.79      0.77 o 
  -1   4  12        7.98       10.11      0.88 o 
   0   4  12      178.28      170.82      2.93 o 
   1   4  12       20.20       27.39      1.09 o 
   2   4  12      174.28      172.53      3.57 o 
   3   4  12       20.03       18.14      2.08 o 
   4   4  12      273.59      257.84      5.20 o 
   5   4  12        0.53        3.76      0.95 o 
   6   4  12      173.00      164.26      4.46 o 
   7   4  12        0.17        2.19      0.93 o 
  -7   5  12        0.04        0.00      0.79 o 
  -6   5  12       15.51       18.85      2.13 o 
  -5   5  12        0.61        1.31      1.08 o 
  -4   5  12       36.02       40.52      1.98 o 
  -3   5  12       24.13       19.39      1.49 o 
  -2   5  12       16.21       16.49      1.31 o 
  -1   5  12       94.95       81.78      2.34 o 
   0   5  12       98.51       99.80      3.51 o 
   1   5  12       65.22       46.63      2.08 o 
   2   5  12        1.06        2.49      1.41 o 
   3   5  12       13.78       13.26      2.74 o 
   4   5  12        5.40        8.33      1.14 o 
   5   5  12       79.27       76.72      2.88 o 
   6   5  12       16.98       20.15      4.00 o 
   7   5  12       11.57       16.99      2.14 o 
  -6   6  12        0.83        1.95      0.93 o 
  -5   6  12        2.97        4.22      1.06 o 
  -4   6  12       87.41       84.40      4.80 o 
  -3   6  12       55.66       57.42      2.66 o 
  -2   6  12      148.04      132.87      3.29 o 
  -1   6  12       13.81       14.61      1.22 o 
   0   6  12       37.34       43.63      2.08 o 
   1   6  12      164.09      137.48      3.90 o 
   2   6  12       19.53       22.64      1.93 o 
   3   6  12      123.46      115.72      3.88 o 
   4   6  12       11.16       12.00      1.58 o 
   5   6  12      115.31      113.50      5.49 o 
   6   6  12        5.14        3.85      1.62 o 
  -6   7  12        3.06        4.76      1.28 o 
  -5   7  12       11.95       14.35      1.78 o 
  -4   7  12       23.27       28.28      2.46 o 
  -3   7  12       18.88       21.53      2.75 o 
  -2   7  12       68.78       72.35      2.45 o 
  -1   7  12       29.56       23.33      1.90 o 
   0   7  12       78.27       69.90      2.73 o 
   1   7  12       12.11       12.92      1.89 o 
   2   7  12       95.20       91.07      3.42 o 
   3   7  12       74.42       76.79      3.26 o 
   4   7  12        0.00        1.93      0.91 o 
   5   7  12        1.09        3.97      2.23 o 
   6   7  12        2.25        7.01      1.76 o 
  -5   8  12        1.20        2.95      0.96 o 
  -4   8  12       14.18       10.65      1.46 o 
  -3   8  12       15.09       18.08      1.86 o 
  -2   8  12        5.25        5.02      1.92 o 
  -1   8  12        2.12        6.58      1.33 o 
   0   8  12       28.38       32.62      2.29 o 
   1   8  12       12.70       19.86      2.42 o 
   2   8  12       23.35       25.21      4.34 o 
   3   8  12        3.02        4.45      1.23 o 
   4   8  12       24.28       21.66      2.22 o 
   5   8  12        0.03        2.88      1.51 o 
  -3   9  12       25.62       28.74      4.48 o 
  -2   9  12        2.82        4.46      1.25 o 
  -1   9  12       62.93       63.01      7.65 o 
   0   9  12        0.06        0.81      1.31 o 
   1   9  12       57.45       49.99      3.32 o 
   2   9  12        6.31        8.91      1.63 o 
   3   9  12        5.22        5.42      1.55 o 
  -1  10  12        0.36        0.96      1.73 o 
   0  10  12        2.38        0.00      1.53 o 
   1  10  12        0.24        5.22      2.00 o 
  -7   0  13      134.78      129.06      5.43 o 
  -5   0  13      100.16      101.47      4.33 o 
  -3   0  13      791.63      836.68     14.94 o 
  -1   0  13      160.45       91.24      3.63 o 
   1   0  13      232.43      200.68      3.99 o 
   3   0  13        9.11        8.31      1.30 o 
   5   0  13       21.82       13.41      2.22 o 
   7   0  13        1.00        1.56      1.66 o 
  -8   1  13        0.35        2.02      0.79 o 
  -7   1  13       41.93       45.54      2.49 o 
  -6   1  13        9.36       13.31      1.40 o 
  -5   1  13       28.79       32.97      2.01 o 
  -4   1  13       68.83       65.36      2.28 o 
  -3   1  13        0.05        0.29      0.57 o 
  -2   1  13      103.85       91.18      2.40 o 
  -1   1  13       23.65       25.18      1.33 o 
   0   1  13        0.51        2.42      0.54 o 
   1   1  13      865.60      843.95      8.16 o 
   2   1  13        4.33        4.88      0.56 o 
   3   1  13        3.83        1.81      0.49 o 
   4   1  13       16.12       11.28      1.13 o 
   5   1  13       43.87       43.04      2.71 o 
   6   1  13       12.41       12.77      1.70 o 
   7   1  13       41.25       45.87      2.88 o 
   8   1  13        2.51        2.26      1.40 o 
  -8   2  13       14.39       15.26      1.90 o 
  -7   2  13        0.75        1.58      0.93 o 
  -6   2  13       12.66       14.71      1.62 o 
  -5   2  13        6.63        6.69      0.97 o 
  -4   2  13      100.98      117.04      3.48 o 
  -3   2  13       29.23       24.94      1.58 o 
  -2   2  13      104.38      106.93      2.67 o 
  -1   2  13       12.55       16.68      1.01 o 
   0   2  13     1063.27     1145.94     11.57 o 
   1   2  13        7.08        7.35      0.65 o 
   2   2  13      319.68      351.51      4.78 o 
   3   2  13        6.69        5.39      0.74 o 
   4   2  13      374.37      372.65      6.12 o 
   5   2  13        5.34        6.34      1.22 o 
   6   2  13       61.86       56.62      2.88 o 
   7   2  13        0.06        0.54      0.73 o 
   8   2  13        7.54        8.82      1.47 o 
  -8   3  13        0.32        0.07      1.22 o 
  -7   3  13        1.45        1.11      1.01 o 
  -6   3  13       49.46       47.18      2.32 o 
  -5   3  13        7.80       10.20      1.19 o 
  -4   3  13       38.70       42.47      1.93 o 
  -3   3  13        0.95        2.29      0.65 o 
  -2   3  13      174.12      181.10      3.69 o 
  -1   3  13      429.13      437.29      5.55 o 
   0   3  13        1.08        6.16      0.65 o 
   1   3  13       11.10       13.27      0.79 o 
   2   3  13        7.82        6.40      0.68 o 
   3   3  13        6.19       11.15      1.10 o 
   4   3  13      150.31      129.12      4.10 o 
   5   3  13       21.53       27.61      3.13 o 
   6   3  13      117.30      102.27      3.97 o 
   7   3  13        0.27        2.12      1.55 o 
  -7   4  13        2.51        2.68      1.08 o 
  -6   4  13        0.09        0.40      1.41 o 
  -5   4  13        0.26        0.33      0.54 o 
  -4   4  13       32.50       30.68      1.82 o 
  -3   4  13       67.98       75.58      3.64 o 
  -2   4  13       10.00       14.70      1.26 o 
  -1   4  13      258.77      233.56      3.68 o 
   0   4  13      380.73      365.22      4.93 o 
   1   4  13      756.10      729.15     10.58 o 
   2   4  13      765.20      743.65      9.67 o 
   3   4  13      481.56      474.11      7.22 o 
   4   4  13      223.86      227.70      4.90 o 
   5   4  13      128.05      127.50      3.75 o 
   6   4  13       71.32       71.06      3.72 o 
   7   4  13       30.69       35.00      3.07 o 
  -7   5  13        2.16        2.16      1.01 o 
  -6   5  13       20.20       18.80      2.09 o 
  -5   5  13        6.28        6.36      1.22 o 
  -4   5  13        0.15        0.00      0.52 o 
  -3   5  13       31.05       40.65      1.87 o 
  -2   5  13       96.31       91.48      2.64 o 
  -1   5  13       33.36       43.38      1.72 o 
   0   5  13      192.42      159.95      2.97 o 
   1   5  13        1.25        1.80      1.14 o 
   2   5  13      201.63      190.50      4.77 o 
   3   5  13        9.70        6.63      1.15 o 
   4   5  13       47.80       47.66      2.56 o 
   5   5  13       50.16       48.91      2.48 o 
   6   5  13       43.91       56.00      3.36 o 
   7   5  13        6.80        9.95      1.70 o 
  -6   6  13        3.31        6.20      1.24 o 
  -5   6  13       47.94       54.35      3.22 o 
  -4   6  13        0.03        1.49      0.96 o 
  -3   6  13       93.08       82.17      2.70 o 
  -2   6  13        0.59        2.96      0.67 o 
  -1   6  13       23.57       21.04      1.47 o 
   0   6  13       51.42       56.46      2.37 o 
   1   6  13        7.52       12.70      1.42 o 
   2   6  13       25.79       27.58      2.64 o 
   3   6  13        0.31        0.00      0.63 o 
   4   6  13        0.13        0.49      0.79 o 
   5   6  13        0.54        4.26      1.34 o 
   6   6  13        0.22        0.72      1.17 o 
  -5   7  13        0.54        1.90      1.30 o 
  -4   7  13       18.59       20.04      2.04 o 
  -3   7  13       16.67       17.45      1.83 o 
  -2   7  13       53.49       46.96      2.03 o 
  -1   7  13        0.04        1.61      0.85 o 
   0   7  13       28.96       28.89      4.17 o 
   1   7  13       24.07       20.84      2.43 o 
   2   7  13        4.24        2.58      1.67 o 
   3   7  13       18.88       18.96      2.34 o 
   4   7  13       11.37       13.82      1.78 o 
   5   7  13       15.60       17.59      2.50 o 
  -4   8  13       34.07       29.50      2.52 o 
  -3   8  13       11.81       13.51      1.64 o 
  -2   8  13       29.22       20.81      2.52 o 
  -1   8  13        3.40        7.47      1.38 o 
   0   8  13       36.06       21.12      2.86 o 
   1   8  13        5.88        8.56      1.56 o 
   2   8  13       48.95       43.46      3.26 o 
   3   8  13        4.04        3.55      1.52 o 
   4   8  13       23.72       24.17      2.40 o 
  -3   9  13        0.13        1.79      1.37 o 
  -2   9  13        0.24        3.70      1.41 o 
  -1   9  13        7.23        7.87      1.57 o 
   0   9  13        7.45        3.59      1.91 o 
   1   9  13        2.75        5.96      1.59 o 
   2   9  13       18.31       19.22      2.60 o 
   3   9  13        0.92        1.32      1.15 o 
  -8   0  14        7.23        8.10      1.98 o 
  -6   0  14        9.46       17.39      2.36 o 
  -4   0  14        2.20        4.67      1.48 o 
  -2   0  14      291.82      254.06      6.30 o 
   0   0  14      333.14      347.25      6.03 o 
   2   0  14       22.76       26.39      1.93 o 
   4   0  14       36.43       28.38      2.43 o 
   6   0  14       49.29       49.47      3.09 o 
   8   0  14        1.39        0.75      1.44 o 
  -8   1  14       11.63       16.34      1.72 o 
  -7   1  14        0.02        1.62      0.76 o 
  -6   1  14        1.65        1.73      0.76 o 
  -5   1  14       28.22       32.76      2.15 o 
  -4   1  14      140.77      142.34      3.53 o 
  -3   1  14       96.76       79.78      2.43 o 
  -2   1  14       93.01       92.79      2.49 o 
  -1   1  14       14.82       12.81      1.07 o 
   0   1  14       78.49      103.77      2.75 o 
   1   1  14       41.78       41.55      1.19 o 
   2   1  14      110.30      103.25      2.21 o 
   3   1  14        5.63        3.20      0.67 o 
   4   1  14      293.57      273.81      5.11 o 
   5   1  14      175.67      159.92      4.25 o 
   6   1  14       48.71       39.47      3.43 o 
   7   1  14       19.72       24.67      2.41 o 
  -8   2  14        0.03        1.68      1.32 o 
  -7   2  14        1.12        3.44      0.84 o 
  -6   2  14        0.00        1.06      0.66 o 
  -5   2  14      163.82      173.64      4.20 o 
  -4   2  14       18.53       19.44      1.58 o 
  -3   2  14       42.95       38.77      2.01 o 
  -2   2  14      276.96      278.29      4.84 o 
  -1   2  14       11.25        9.83      0.85 o 
   0   2  14       80.71       61.34      1.65 o 
   1   2  14        2.05        1.44      0.37 o 
   2   2  14      126.86      113.69      4.21 o 
   3   2  14      118.12      104.29      2.77 o 
   4   2  14       15.46       20.79      1.68 o 
   5   2  14        1.42        1.57      0.79 o 
   6   2  14       35.36       37.03      2.79 o 
   7   2  14        4.13        6.16      1.27 o 
  -7   3  14       30.82       32.61      2.84 o 
  -6   3  14       18.66       25.50      1.97 o 
  -5   3  14       49.43       50.46      2.25 o 
  -4   3  14        3.37        5.92      0.93 o 
  -3   3  14        0.39        0.80      0.82 o 
  -2   3  14       17.16       18.43      1.78 o 
  -1   3  14      149.12      131.85      2.61 o 
   0   3  14       70.63       76.80      2.97 o 
   1   3  14      311.29      301.32      4.27 o 
   2   3  14        0.00        0.68      0.69 o 
   3   3  14      788.41      780.33     12.58 o 
   4   3  14       24.13       26.71      2.26 o 
   5   3  14      620.19      595.08     10.99 o 
   6   3  14       69.69       67.17      3.24 o 
   7   3  14       74.02       65.84      3.82 o 
  -7   4  14        0.01        0.32      0.83 o 
  -6   4  14        0.13        1.21      0.81 o 
  -5   4  14       11.83       17.11      1.57 o 
  -4   4  14        1.95        3.57      0.75 o 
  -3   4  14       13.22       17.40      1.47 o 
  -2   4  14      123.94      100.58      3.07 o 
  -1   4  14       35.83       30.76      1.56 o 
   0   4  14       66.05       62.31      1.75 o 
   1   4  14       61.76       60.46      1.97 o 
   2   4  14      157.46      147.68      3.38 o 
   3   4  14      154.38      147.80      3.53 o 
   4   4  14      228.59      216.72      4.89 o 
   5   4  14       44.50       51.18      2.36 o 
   6   4  14       12.65       15.51      1.67 o 
   7   4  14       49.63       50.73      3.67 o 
  -7   5  14        1.91        6.33      1.36 o 
  -6   5  14       38.36       47.32      3.30 o 
  -5   5  14       15.00       14.26      1.76 o 
  -4   5  14        5.43        9.24      1.16 o 
  -3   5  14       31.38       31.92      1.77 o 
  -2   5  14       15.81       18.43      1.66 o 
  -1   5  14        4.62        4.49      0.74 o 
   0   5  14        0.85        1.13      0.59 o 
   1   5  14        3.51        5.81      1.16 o 
   2   5  14       43.50       45.22      2.27 o 
   3   5  14       24.09       30.32      2.79 o 
   4   5  14      350.69      331.55     10.29 o 
   5   5  14        9.05       10.32      1.33 o 
   6   5  14       72.12       67.08      3.36 o 
  -6   6  14        2.09        2.99      1.00 o 
  -5   6  14        1.72        5.97      1.15 o 
  -4   6  14        1.29        3.71      0.94 o 
  -3   6  14       60.98       61.12      2.66 o 
  -2   6  14       61.75       59.05      2.22 o 
  -1   6  14       21.91       20.64      1.57 o 
   0   6  14       67.86       54.58      3.06 o 
   1   6  14        9.68       10.12      1.67 o 
   2   6  14      174.61      174.05      5.58 o 
   3   6  14       16.45       20.47      1.97 o 
   4   6  14       19.71       20.91      3.50 o 
   5   6  14        1.10        1.56      2.73 o 
   6   6  14        7.65       12.73      4.73 o 
  -5   7  14        8.62        8.98      1.46 o 
  -4   7  14        7.48        8.96      1.33 o 
  -3   7  14       66.99       60.19      2.87 o 
  -2   7  14       11.92       12.23      1.29 o 
  -1   7  14        7.53        9.00      2.19 o 
   0   7  14       41.75       36.09      3.05 o 
   1   7  14       10.31       13.91      2.04 o 
   2   7  14       11.26       12.55      2.04 o 
   3   7  14       17.36       22.10      2.07 o 
   4   7  14       11.07       12.73      1.69 o 
   5   7  14       10.64       10.25      2.13 o 
  -4   8  14        9.60       14.09      1.70 o 
  -3   8  14       19.45       22.04      2.76 o 
  -2   8  14       17.79       18.74      2.45 o 
  -1   8  14       47.24       43.85      2.45 o 
   0   8  14        4.05        6.08      2.64 o 
   1   8  14       47.99       47.16      3.14 o 
   2   8  14        0.00        3.97      1.40 o 
   3   8  14        8.50       10.48      1.86 o 
   4   8  14        7.60        8.52      1.57 o 
  -2   9  14        6.63        8.40      1.50 o 
  -1   9  14        0.15        0.00      1.16 o 
   0   9  14        8.35        8.22      2.31 o 
   1   9  14        3.64        7.37      1.91 o 
   2   9  14        6.61        8.29      1.68 o 
  -7   0  15        5.06        2.89      1.17 o 
  -5   0  15      187.26      155.16      5.65 o 
  -3   0  15       19.40       19.34      3.17 o 
  -1   0  15        2.17        0.45      0.91 o 
   1   0  15      305.82      293.54      5.43 o 
   3   0  15        7.61        7.24      1.22 o 
   5   0  15        0.71        1.88      0.89 o 
   7   0  15        0.16        0.78      1.66 o 
  -7   1  15        0.11        2.16      0.80 o 
  -6   1  15        2.03        2.53      0.83 o 
  -5   1  15        9.75       15.01      1.65 o 
  -4   1  15       86.72       92.41      2.87 o 
  -3   1  15       13.41       20.24      1.53 o 
  -2   1  15        4.55        3.79      0.74 o 
  -1   1  15      167.09      123.19      4.40 o 
   0   1  15      460.64      467.04      5.86 o 
   1   1  15        1.53        3.24      0.45 o 
   2   1  15       12.20       17.09      1.32 o 
   3   1  15       34.85       35.01      2.85 o 
   4   1  15       35.77       34.93      1.78 o 
   5   1  15        1.53        0.58      0.53 o 
   6   1  15       10.86       11.09      1.81 o 
   7   1  15        1.69        2.03      0.86 o 
  -7   2  15        0.90        1.57      0.78 o 
  -6   2  15        1.79        3.70      0.92 o 
  -5   2  15        3.87        4.61      0.94 o 
  -4   2  15        1.03        0.36      0.52 o 
  -3   2  15      106.30      114.90      3.06 o 
  -2   2  15      440.52      436.16     12.69 o 
  -1   2  15      125.33      124.80      2.92 o 
   0   2  15        3.22        4.24      0.59 o 
   1   2  15        0.16        0.43      0.40 o 
   2   2  15        6.53        6.11      0.78 o 
   3   2  15        4.70        8.57      1.04 o 
   4   2  15       18.38       19.52      1.91 o 
   5   2  15        4.84        4.72      1.10 o 
   6   2  15        2.83        6.03      1.21 o 
   7   2  15        0.39        2.01      0.95 o 
  -7   3  15        2.96        1.76      1.11 o 
  -6   3  15        0.01        0.27      0.64 o 
  -5   3  15       29.30       27.53      1.99 o 
  -4   3  15       56.97       46.53      2.07 o 
  -3   3  15       89.12      103.97      2.98 o 
  -2   3  15       62.81       58.01      2.84 o 
  -1   3  15      452.72      430.01      5.71 o 
   0   3  15        3.52        4.79      0.64 o 
   1   3  15      529.98      514.83      6.33 o 
   2   3  15      149.33      138.89      3.13 o 
   3   3  15      362.68      364.25      7.49 o 
   4   3  15       83.53       72.47      3.12 o 
   5   3  15       90.35       81.51      3.48 o 
   6   3  15       20.23       22.67      2.36 o 
   7   3  15       18.39       22.65      2.60 o 
  -7   4  15       21.60       19.20      2.23 o 
  -6   4  15       24.14       23.00      2.28 o 
  -5   4  15       31.33       31.97      2.10 o 
  -4   4  15      501.32      497.19      9.16 o 
  -3   4  15      258.43      282.28      5.41 o 
  -2   4  15     1599.39     1569.88     18.02 o 
  -1   4  15      326.67      312.38      9.29 o 
   0   4  15     1236.18     1273.37     14.06 o 
   1   4  15       29.95       26.19      1.47 o 
   2   4  15      128.79      127.69      3.16 o 
   3   4  15       75.12       66.95      2.82 o 
   4   4  15       52.83       56.31      2.40 o 
   5   4  15       59.47       55.98      2.55 o 
   6   4  15        7.14        6.26      1.57 o 
   7   4  15       13.45       14.38      3.64 o 
  -6   5  15        4.11        3.57      0.94 o 
  -5   5  15        0.47        0.02      1.03 o 
  -4   5  15       94.95       84.26      2.90 o 
  -3   5  15       45.54       43.61      2.13 o 
  -2   5  15       86.47       84.67      2.68 o 
  -1   5  15       15.53       12.00      1.19 o 
   0   5  15        0.12        1.79      0.98 o 
   1   5  15       14.99       11.53      1.88 o 
   2   5  15       10.64       10.42      1.99 o 
   3   5  15       56.21       55.27      2.65 o 
   4   5  15       12.99       17.60      1.91 o 
   5   5  15        8.57        9.51      1.54 o 
   6   5  15        3.88        6.57      1.37 o 
  -6   6  15        3.95        3.30      1.70 o 
  -5   6  15        1.32        1.80      0.86 o 
  -4   6  15        0.04        1.84      0.91 o 
  -3   6  15       98.44       85.40      2.85 o 
  -2   6  15        0.40        2.36      0.68 o 
  -1   6  15      157.02      157.62      3.68 o 
   0   6  15       49.83       53.72      3.10 o 
   1   6  15        2.39        3.10      1.17 o 
   2   6  15       14.55       24.60      2.16 o 
   3   6  15        7.38        7.27      1.61 o 
   4   6  15       10.02       11.89      2.06 o 
   5   6  15        1.39        3.00      1.30 o 
  -5   7  15        0.10        2.57      1.82 o 
  -4   7  15       26.02       26.83      2.45 o 
  -3   7  15       16.54       20.54      1.99 o 
  -2   7  15       49.71       50.57      2.18 o 
  -1   7  15        0.87        4.58      0.92 o 
   0   7  15       14.22        8.25      1.57 o 
   1   7  15       21.55       19.02      2.43 o 
   2   7  15        9.36       10.89      1.84 o 
   3   7  15       53.19       56.51      2.98 o 
   4   7  15        1.04        3.18      1.21 o 
   5   7  15       11.91       16.02      2.62 o 
  -4   8  15        5.77        8.25      1.27 o 
  -3   8  15        2.16        1.71      0.99 o 
  -2   8  15        0.24        0.75      0.83 o 
  -1   8  15        0.28        0.72      1.62 o 
   0   8  15        0.56        2.58      1.14 o 
   1   8  15        0.23        3.85      1.27 o 
   2   8  15        2.18        2.57      1.45 o 
   3   8  15        5.02        5.62      1.53 o 
  -2   9  15        7.65       12.11      1.93 o 
  -1   9  15        0.30        0.00      1.25 o 
   0   9  15        0.13        2.09      1.56 o 
   1   9  15        3.12        7.10      1.70 o 
  -6   0  16        2.44        1.75      1.15 o 
  -4   0  16      228.64      184.26      6.01 o 
  -2   0  16      166.01      152.30      4.85 o 
   0   0  16        0.87        0.34      0.58 o 
   2   0  16        0.30        1.51      0.67 o 
   4   0  16      311.82      270.71      7.46 o 
   6   0  16       28.05       25.62      2.79 o 
  -7   1  16       12.35       19.13      1.81 o 
  -6   1  16       11.33       17.16      1.66 o 
  -5   1  16       29.79       33.56      2.20 o 
  -4   1  16        0.48        1.07      1.02 o 
  -3   1  16        4.52        6.11      0.93 o 
  -2   1  16       17.15       17.21      1.38 o 
  -1   1  16        8.79       12.60      1.12 o 
   0   1  16       11.02       16.20      1.07 o 
   1   1  16       10.89       20.57      1.23 o 
   2   1  16        1.05        1.40      0.51 o 
   3   1  16       98.39       93.06      3.18 o 
   4   1  16       12.35       13.01      1.31 o 
   5   1  16        0.36        0.85      0.83 o 
   6   1  16       68.67       78.06      3.47 o 
   7   1  16        0.89        2.99      0.96 o 
  -7   2  16       16.51       20.15      1.83 o 
  -6   2  16        3.26        5.94      1.03 o 
  -5   2  16       34.05       37.84      2.33 o 
  -4   2  16       16.90       19.15      1.64 o 
  -3   2  16      228.79      202.66      4.34 o 
  -2   2  16        1.92        1.51      0.62 o 
  -1   2  16      142.03      126.97      3.30 o 
   0   2  16      102.97      105.69      2.35 o 
   1   2  16       73.66       63.11      2.02 o 
   2   2  16      134.30      131.93      3.24 o 
   3   2  16       43.37       42.26      2.48 o 
   4   2  16       60.34       56.58      2.73 o 
   5   2  16      168.96      149.75      8.10 o 
   6   2  16       25.04       24.10      2.34 o 
   7   2  16        1.30        2.28      1.41 o 
  -7   3  16       37.11       36.68      2.52 o 
  -6   3  16        8.54       11.47      1.41 o 
  -5   3  16       25.47       22.81      1.89 o 
  -4   3  16        1.30        3.11      0.89 o 
  -3   3  16      396.01      375.30      6.41 o 
  -2   3  16        0.44        0.00      0.57 o 
  -1   3  16      779.21      739.60      8.62 o 
   0   3  16       41.36       36.73      1.40 o 
   1   3  16      788.90      724.67     11.86 o 
   2   3  16        0.01        1.26      0.57 o 
   3   3  16      596.25      576.25     11.94 o 
   4   3  16       40.66       46.74      2.76 o 
   5   3  16        6.89        4.41      1.60 o 
   6   3  16        1.98        1.79      1.28 o 
   7   3  16        2.45        3.86      1.71 o 
  -6   4  16       16.32       18.09      3.29 o 
  -5   4  16        7.45        9.34      1.16 o 
  -4   4  16      297.85      274.72      6.06 o 
  -3   4  16       39.88       48.83      2.60 o 
  -2   4  16      341.97      334.28      5.87 o 
  -1   4  16       67.30       68.03      2.38 o 
   0   4  16      228.52      233.03      4.91 o 
   1   4  16      273.16      250.63      7.57 o 
   2   4  16       94.11       95.22      2.75 o 
   3   4  16       32.22       36.35      2.46 o 
   4   4  16       64.80       60.09      2.49 o 
   5   4  16       14.86       15.70      1.57 o 
   6   4  16        2.64        1.68      0.77 o 
  -6   5  16        2.44        3.12      1.20 o 
  -5   5  16        5.00        3.64      1.06 o 
  -4   5  16       29.26       32.39      2.14 o 
  -3   5  16       10.26        9.95      1.55 o 
  -2   5  16      260.95      247.60      4.96 o 
  -1   5  16      157.35      145.00      4.04 o 
   0   5  16      203.44      178.75      4.45 o 
   1   5  16      359.66      346.47      7.03 o 
   2   5  16      306.24      283.77     15.70 o 
   3   5  16       34.95       33.85      3.61 o 
   4   5  16       18.71       22.42      2.18 o 
   5   5  16        5.35        7.73      1.30 o 
   6   5  16        0.80        1.99      1.78 o 
  -5   6  16       16.20       16.76      3.52 o 
  -4   6  16       22.93       23.96      2.31 o 
  -3   6  16       25.78       26.96      2.44 o 
  -2   6  16       10.21       12.90      1.29 o 
  -1   6  16        1.95        2.75      0.72 o 
   0   6  16       32.52       40.72      2.91 o 
   1   6  16       24.09       25.74      3.42 o 
   2   6  16        9.13        7.93      1.27 o 
   3   6  16        9.89       13.73      2.13 o 
   4   6  16        0.08        1.65      1.62 o 
   5   6  16       20.70       17.75      2.70 o 
  -4   7  16        9.71       13.62      1.76 o 
  -3   7  16       22.70       31.98      2.57 o 
  -2   7  16        0.50        1.50      0.96 o 
  -1   7  16       18.75       15.49      2.10 o 
   0   7  16       41.20       44.15      3.22 o 
   1   7  16       14.78       18.34      2.86 o 
   2   7  16       40.23       38.44      3.33 o 
   3   7  16       10.85        8.39      1.44 o 
   4   7  16        3.21        7.12      1.94 o 
  -3   8  16        0.04        0.95      1.01 o 
  -2   8  16        3.78        5.74      1.36 o 
  -1   8  16       14.67       17.76      2.40 o 
   0   8  16       19.90       19.28      2.48 o 
   1   8  16       12.17       14.76      2.55 o 
   2   8  16       12.72        9.45      1.83 o 
   3   8  16       16.78       25.81      3.05 o 
   0   9  16        4.85        9.84      2.87 o 
  -7   0  17        2.91        4.56      3.28 o 
  -5   0  17       85.47       73.38      3.91 o 
  -3   0  17      411.90      389.46      9.24 o 
  -1   0  17      105.47      100.07      5.28 o 
   1   0  17       74.30       75.25      3.37 o 
   3   0  17       96.04       87.81      3.82 o 
   5   0  17       35.87       33.43      2.97 o 
   7   0  17        3.58        1.84      1.91 o 
  -7   1  17        1.95        1.78      0.83 o 
  -6   1  17        1.27        3.21      0.88 o 
  -5   1  17       19.48       20.68      1.77 o 
  -4   1  17        0.00        0.00      0.72 o 
  -3   1  17        0.47        1.17      0.66 o 
  -2   1  17        0.77        1.56      0.57 o 
  -1   1  17       57.98       41.22      1.70 o 
   0   1  17      387.12      387.25     12.13 o 
   1   1  17       88.96       71.77      2.01 o 
   2   1  17       16.30       23.98      1.62 o 
   3   1  17       44.35       44.87      1.92 o 
   4   1  17        7.54        7.99      1.08 o 
   5   1  17       24.89       23.53      2.25 o 
   6   1  17        6.76        8.96      1.38 o 
   7   1  17        6.01        9.03      1.96 o 
  -7   2  17       14.31       17.54      1.76 o 
  -6   2  17       25.90       23.43      1.95 o 
  -5   2  17       12.97       17.63      1.68 o 
  -4   2  17      420.62      377.82      6.72 o 
  -3   2  17        0.12        2.57      1.09 o 
  -2   2  17       43.51       41.84      1.82 o 
  -1   2  17       19.04       23.67      1.54 o 
   0   2  17       88.43       86.27      2.28 o 
   1   2  17       11.18       19.19      1.46 o 
   2   2  17        8.79       12.33      1.25 o 
   3   2  17        5.26        6.62      1.07 o 
   4   2  17       29.03       24.71      2.24 o 
   5   2  17        3.07        3.52      1.19 o 
   6   2  17        0.63        1.24      0.87 o 
   7   2  17        1.40        2.45      0.97 o 
  -7   3  17        1.44        4.82      1.03 o 
  -6   3  17       21.34       23.36      1.97 o 
  -5   3  17       10.90       14.56      2.04 o 
  -4   3  17       64.63       62.78      2.51 o 
  -3   3  17       94.62       91.68      2.94 o 
  -2   3  17       20.21       17.19      1.66 o 
  -1   3  17        7.52       12.17      1.13 o 
   0   3  17      253.89      241.05      6.16 o 
   1   3  17       35.93       33.07      1.62 o 
   2   3  17      189.03      195.20      4.70 o 
   3   3  17        8.07       12.43      1.65 o 
   4   3  17       19.77       27.07      2.42 o 
   5   3  17        6.81       11.95      1.88 o 
   6   3  17       14.24       22.00      3.63 o 
  -6   4  17      142.89      147.55      4.30 o 
  -5   4  17      111.82       99.23      3.34 o 
  -4   4  17      172.38      162.82      4.21 o 
  -3   4  17      264.14      245.56      5.13 o 
  -2   4  17       50.55       49.87      2.07 o 
  -1   4  17       26.28       25.31      2.02 o 
   0   4  17        0.99        1.81      0.64 o 
   1   4  17       63.66       63.65      2.18 o 
   2   4  17       68.79       61.95      3.35 o 
   3   4  17       22.15       22.06      2.25 o 
   4   4  17       49.68       44.13      2.39 o 
   5   4  17        0.97        0.26      0.76 o 
   6   4  17        5.87        9.59      1.31 o 
  -6   5  17        8.37       14.89      1.92 o 
  -5   5  17       29.83       36.48      2.98 o 
  -4   5  17        3.76        8.53      1.17 o 
  -3   5  17        2.38        4.68      0.89 o 
  -2   5  17        9.45       13.47      1.31 o 
  -1   5  17        4.63        4.80      0.80 o 
   0   5  17      107.17       98.63      3.25 o 
   1   5  17      102.32       99.20      3.57 o 
   2   5  17       12.87       11.74      1.59 o 
   3   5  17       22.17       19.97      2.56 o 
   4   5  17        1.84        2.36      0.86 o 
   5   5  17        6.08       10.15      3.06 o 
  -5   6  17        4.88        9.11      1.51 o 
  -4   6  17        2.93        3.16      1.13 o 
  -3   6  17        3.65        4.24      1.05 o 
  -2   6  17        0.63        1.07      0.63 o 
  -1   6  17       51.44       52.79      3.14 o 
   0   6  17        6.17       10.10      1.80 o 
   1   6  17       12.95       17.35      2.58 o 
   2   6  17        5.59       10.98      2.23 o 
   3   6  17       16.63       15.17      2.59 o 
   4   6  17       14.01       19.33      2.77 o 
   5   6  17        1.47        1.78      2.70 o 
  -4   7  17        2.11        4.06      1.14 o 
  -3   7  17        3.43        4.23      1.90 o 
  -2   7  17       24.05       25.40      2.23 o 
  -1   7  17        1.01        3.62      1.14 o 
   0   7  17       20.97       19.47      2.41 o 
   1   7  17        7.70       10.03      1.79 o 
   2   7  17       10.30       15.24      2.28 o 
   3   7  17       14.36       18.71      3.69 o 
   4   7  17       18.35       20.78      2.74 o 
  -3   8  17        4.96        4.82      1.36 o 
  -2   8  17        5.86        4.94      1.91 o 
  -1   8  17       11.42       17.05      2.28 o 
   0   8  17       11.80       13.49      2.08 o 
   1   8  17       29.86       34.24      3.29 o 
   2   8  17        0.74        2.23      1.34 o 
  -6   0  18       15.71       21.42      2.71 o 
  -4   0  18       30.61       27.32      2.79 o 
  -2   0  18       84.60       67.16      3.29 o 
   0   0  18        0.44        0.12      2.00 o 
   2   0  18      189.81      171.00      5.56 o 
   4   0  18       38.83       35.53      2.73 o 
   6   0  18        8.50        9.31      2.94 o 
  -7   1  18        1.23        2.38      0.82 o 
  -6   1  18        0.00        1.83      0.83 o 
  -5   1  18       10.43       14.12      1.49 o 
  -4   1  18       32.30       35.85      2.21 o 
  -3   1  18       84.06       73.67      2.58 o 
  -2   1  18       27.20       33.13      1.93 o 
  -1   1  18      223.75      199.39      4.10 o 
   0   1  18       26.04       30.97      1.42 o 
   1   1  18      212.45      200.40      4.26 o 
   2   1  18        5.58        4.38      0.78 o 
   3   1  18        6.65        7.56      1.02 o 
   4   1  18      180.93      170.95      4.87 o 
   5   1  18       16.85       20.61      2.14 o 
   6   1  18        1.82        2.11      0.90 o 
  -7   2  18       14.77       20.70      2.54 o 
  -6   2  18        3.96        4.42      1.01 o 
  -5   2  18        4.53        5.25      0.95 o 
  -4   2  18       41.75       47.22      2.46 o 
  -3   2  18       43.07       38.59      2.19 o 
  -2   2  18      145.69      140.04      3.51 o 
  -1   2  18        4.41        7.87      0.98 o 
   0   2  18       82.29       73.91      2.35 o 
   1   2  18        6.64        8.92      0.99 o 
   2   2  18        0.20        0.98      0.57 o 
   3   2  18       86.72       92.22      2.88 o 
   4   2  18        0.05        0.72      0.76 o 
   5   2  18       11.68       10.74      2.21 o 
   6   2  18        0.16        1.51      1.08 o 
  -6   3  18        4.15        9.41      1.32 o 
  -5   3  18      295.99      293.86      6.16 o 
  -4   3  18       27.56       25.60      1.96 o 
  -3   3  18      587.01      578.62      8.84 o 
  -2   3  18      111.57      108.75      3.11 o 
  -1   3  18      414.55      391.02      6.39 o 
   0   3  18      180.04      168.32      3.76 o 
   1   3  18      255.02      241.62      4.80 o 
   2   3  18       58.36       54.70      2.38 o 
   3   3  18       16.85       23.29      2.20 o 
   4   3  18       38.67       40.72      2.90 o 
   5   3  18        4.71        5.91      1.47 o 
   6   3  18        0.30        2.18      0.95 o 
  -6   4  18       42.00       38.57      2.61 o 
  -5   4  18       37.41       48.28      2.61 o 
  -4   4  18        2.10        2.47      0.75 o 
  -3   4  18       50.25       45.20      2.15 o 
  -2   4  18        1.65        4.59      1.21 o 
  -1   4  18       41.78       42.55      2.69 o 
   0   4  18        9.51       11.95      1.19 o 
   1   4  18       27.89       32.84      1.75 o 
   2   4  18       13.44       18.48      2.44 o 
   3   4  18       33.46       37.49      3.43 o 
   4   4  18       20.26       22.24      2.14 o 
   5   4  18        0.84        1.61      0.77 o 
   6   4  18       14.38       10.67      1.46 o 
  -5   5  18        0.81        3.45      0.98 o 
  -4   5  18      163.58      154.27      4.21 o 
  -3   5  18        5.57        9.78      1.21 o 
  -2   5  18       49.22       43.25      2.04 o 
  -1   5  18        4.69        5.60      1.01 o 
   0   5  18       29.52       36.84      4.72 o 
   1   5  18       80.89       79.69      3.10 o 
   2   5  18        2.57        3.54      1.18 o 
   3   5  18       17.03       13.75      2.33 o 
   4   5  18       45.14       46.86      2.82 o 
   5   5  18        1.00        4.98      1.61 o 
  -5   6  18        0.00        3.16      1.20 o 
  -4   6  18        9.06       13.46      1.71 o 
  -3   6  18       13.91       20.24      1.78 o 
  -2   6  18        2.23        4.37      0.85 o 
  -1   6  18        0.06        1.82      1.01 o 
   0   6  18        4.00        7.28      1.57 o 
   1   6  18        2.46        2.36      2.34 o 
   2   6  18       57.18       52.55      3.46 o 
   3   6  18        0.87        2.86      1.20 o 
   4   6  18       19.09       24.86      3.19 o 
  -3   7  18        1.35        3.02      0.85 o 
  -2   7  18        5.79        8.36      1.54 o 
  -1   7  18        4.16        3.06      2.66 o 
   0   7  18       30.94       29.21      5.67 o 
   1   7  18        0.08        2.68      1.13 o 
   2   7  18       30.56       25.11      3.66 o 
   3   7  18       11.41       16.46      3.84 o 
  -2   8  18        0.26        2.22      1.94 o 
  -1   8  18       17.70       17.98      2.45 o 
   0   8  18        0.85        1.89      1.17 o 
   1   8  18       39.37       44.37      3.83 o 
  -5   0  19        7.11        9.04      1.81 o 
  -3   0  19      320.33      327.21      8.59 o 
  -1   0  19        5.63        1.92      1.81 o 
   1   0  19       77.34       86.48      4.72 o 
   3   0  19        9.00       10.67      3.12 o 
   5   0  19       11.25        7.43      1.56 o 
  -6   1  19        0.00        1.71      1.29 o 
  -5   1  19       12.82       12.84      1.43 o 
  -4   1  19       48.32       41.14      4.05 o 
  -3   1  19      140.66      135.46      3.63 o 
  -2   1  19       45.21       37.10      2.24 o 
  -1   1  19      104.98       85.06      2.62 o 
   0   1  19      158.12      129.04      3.26 o 
   1   1  19      148.55      122.47      3.74 o 
   2   1  19       60.15       42.63      1.94 o 
   3   1  19        5.22        3.19      0.77 o 
   4   1  19        0.25        1.86      0.81 o 
   5   1  19        0.28        1.84      1.45 o 
   6   1  19        7.42       11.59      2.42 o 
  -6   2  19        4.48        5.42      2.21 o 
  -5   2  19        1.03        1.11      0.72 o 
  -4   2  19       36.59       36.75      2.58 o 
  -3   2  19        3.96        4.16      0.88 o 
  -2   2  19       51.41       49.36      2.08 o 
  -1   2  19       42.67       44.26      1.90 o 
   0   2  19      192.90      170.79      8.43 o 
   1   2  19       16.58       19.71      1.81 o 
   2   2  19       79.39       70.39      3.12 o 
   3   2  19       20.66       21.25      1.68 o 
   4   2  19       21.42       18.76      2.01 o 
   5   2  19        1.17        0.01      1.17 o 
   6   2  19        0.22        0.00      0.93 o 
  -6   3  19       21.03       21.60      1.96 o 
  -5   3  19       31.01       23.16      1.95 o 
  -4   3  19        0.45        2.14      0.74 o 
  -3   3  19       69.85       56.89      2.38 o 
  -2   3  19       30.08       35.21      2.08 o 
  -1   3  19      120.62      117.51      3.19 o 
   0   3  19       36.53       41.74      1.85 o 
   1   3  19      204.52      191.08      4.87 o 
   2   3  19        0.14        0.75      0.80 o 
   3   3  19        5.94        5.64      1.60 o 
   4   3  19        5.47        7.67      1.27 o 
   5   3  19        0.02        1.28      1.37 o 
   6   3  19        2.60        7.33      1.39 o 
  -5   4  19       30.31       36.92      2.47 o 
  -4   4  19       29.46       29.92      2.51 o 
  -3   4  19        6.90       10.60      1.23 o 
  -2   4  19        7.10        7.46      1.01 o 
  -1   4  19      145.17      139.90      4.15 o 
   0   4  19       10.10       11.01      1.16 o 
   1   4  19      159.07      152.74      3.67 o 
   2   4  19        7.11       12.10      1.98 o 
   3   4  19       20.49       20.99      2.69 o 
   4   4  19        3.36        2.23      0.97 o 
   5   4  19       10.43       10.56      1.41 o 
  -5   5  19        2.60        2.92      1.49 o 
  -4   5  19       13.66       14.46      2.02 o 
  -3   5  19        7.61        7.56      1.08 o 
  -2   5  19        6.06        6.14      1.00 o 
  -1   5  19       77.02       68.66      2.87 o 
   0   5  19       40.06       42.34      4.44 o 
   1   5  19        7.39        7.41      2.94 o 
   2   5  19        1.06        1.65      3.06 o 
   3   5  19        0.42        2.27      1.09 o 
   4   5  19        9.54       16.31      2.46 o 
   5   5  19        0.06        1.62      0.90 o 
  -4   6  19        0.25        2.67      1.26 o 
  -3   6  19        3.83        5.96      1.34 o 
  -2   6  19        0.05        1.85      0.83 o 
  -1   6  19       10.09       16.81      2.91 o 
   0   6  19        0.00        1.66      1.06 o 
   1   6  19        0.05        1.11      0.87 o 
   2   6  19       30.43       41.64      5.25 o 
   3   6  19       15.65       11.62      2.08 o 
   4   6  19       19.04       21.77      6.42 o 
  -3   7  19        0.47        1.30      0.88 o 
  -2   7  19        1.33        7.38      1.60 o 
  -1   7  19        0.44        4.42      1.23 o 
   0   7  19        0.04        1.02      1.02 o 
   1   7  19        1.71        6.59      1.58 o 
   2   7  19       12.40       19.13      2.50 o 
  -6   0  20       17.96       18.23      2.63 o 
  -4   0  20       52.65       52.39      3.32 o 
  -2   0  20      180.92      174.31      7.44 o 
   0   0  20      845.23      749.11     20.37 o 
   2   0  20      376.02      327.57     12.94 o 
   4   0  20        3.00        1.14      0.93 o 
   6   0  20       14.65       15.03      3.44 o 
  -6   1  20        0.96        1.19      0.84 o 
  -5   1  20        1.34        3.54      1.45 o 
  -4   1  20       26.67       26.10      2.01 o 
  -3   1  20       10.36       13.18      1.38 o 
  -2   1  20      107.92      101.18      3.05 o 
  -1   1  20       27.79       32.17      1.90 o 
   0   1  20      105.06       93.99      4.00 o 
   1   1  20       30.69       33.77      2.30 o 
   2   1  20      158.88      147.19      3.81 o 
   3   1  20        0.08        1.92      0.61 o 
   4   1  20        0.36        1.38      0.58 o 
   5   1  20       46.25       42.39      3.08 o 
   6   1  20        0.73        1.81      1.02 o 
  -6   2  20       24.14       31.63      2.42 o 
  -5   2  20       21.63       19.63      1.83 o 
  -4   2  20       14.61       15.97      1.60 o 
  -3   2  20       24.93       28.65      2.00 o 
  -2   2  20        2.46        1.95      0.65 o 
  -1   2  20      126.76      106.60      3.03 o 
   0   2  20        4.67        7.78      1.00 o 
   1   2  20      266.57      234.55      5.58 o 
   2   2  20        1.34        1.37      0.71 o 
   3   2  20        2.45        4.47      0.88 o 
   4   2  20        5.70        8.45      1.46 o 
   5   2  20        0.03        0.00      0.77 o 
  -5   3  20       41.87       45.45      2.75 o 
  -4   3  20        4.95        7.17      1.11 o 
  -3   3  20        0.00        0.00      0.96 o 
  -2   3  20       28.95       31.52      2.03 o 
  -1   3  20        1.06        2.33      0.85 o 
   0   3  20       34.96       33.85      1.85 o 
   1   3  20       18.27       19.65      1.80 o 
   2   3  20       33.71       37.90      2.30 o 
   3   3  20        0.29        1.61      0.94 o 
   4   3  20        9.44       11.18      1.63 o 
   5   3  20       19.59       21.74      2.36 o 
  -5   4  20        5.71        7.30      1.15 o 
  -4   4  20        7.55        5.85      0.99 o 
  -3   4  20        0.11        0.30      0.57 o 
  -2   4  20        5.02        5.36      0.87 o 
  -1   4  20        1.18        2.67      0.85 o 
   0   4  20       39.04       40.91      2.36 o 
   1   4  20        0.81        2.85      1.06 o 
   2   4  20        0.14        0.81      0.86 o 
   3   4  20       28.02       24.02      2.83 o 
   4   4  20       11.87       13.10      2.86 o 
   5   4  20        6.17        9.02      2.01 o 
  -4   5  20        2.66        3.55      1.64 o 
  -3   5  20        2.07        3.39      1.40 o 
  -2   5  20        4.74        6.76      1.16 o 
  -1   5  20        1.38        3.01      0.87 o 
   0   5  20        2.15        4.37      1.37 o 
   1   5  20        0.00        1.63      2.28 o 
   2   5  20       32.03       30.28      3.12 o 
   3   5  20        0.81        2.22      1.06 o 
   4   5  20        0.00        1.09      1.01 o 
  -3   6  20       10.51       10.52      1.34 o 
  -2   6  20        0.01        0.00      0.73 o 
  -1   6  20       15.46       15.80      2.48 o 
   0   6  20        1.43        1.80      1.73 o 
   1   6  20        5.41        7.67      1.55 o 
   2   6  20        0.34        2.69      1.72 o 
   3   6  20       10.95       16.38      2.41 o 
  -2   7  20        0.48        2.79      1.28 o 
  -1   7  20        1.04        5.54      1.34 o 
   0   7  20        0.43        2.31      1.08 o 
   1   7  20        6.63       10.40      1.90 o 
  -5   0  21       37.76       37.20      3.54 o 
  -3   0  21        8.56        7.98      1.54 o 
  -1   0  21        6.91        5.06      1.36 o 
   1   0  21       84.91       61.26      3.39 o 
   3   0  21        1.91        1.31      1.48 o 
   5   0  21        1.18        1.40      1.87 o 
  -5   1  21       13.58       16.82      1.93 o 
  -4   1  21        0.13        2.11      0.72 o 
  -3   1  21        0.77        2.03      0.76 o 
  -2   1  21        0.01        0.90      0.62 o 
  -1   1  21        0.30        1.05      1.16 o 
   0   1  21        3.45        4.45      2.00 o 
   1   1  21        0.32        1.32      0.65 o 
   2   1  21        0.51        0.64      0.53 o 
   3   1  21        2.79        2.25      0.72 o 
   4   1  21       24.73       20.07      1.79 o 
   5   1  21       14.74       13.44      1.72 o 
  -5   2  21        0.38        1.60      0.80 o 
  -4   2  21        5.61        7.34      1.27 o 
  -3   2  21        2.79        4.73      0.98 o 
  -2   2  21        3.89        7.27      1.44 o 
  -1   2  21        7.24        9.34      1.28 o 
   0   2  21       37.92       40.03      2.23 o 
   1   2  21       14.54       19.95      1.89 o 
   2   2  21       39.07       36.99      2.49 o 
   3   2  21        4.88        6.71      1.00 o 
   4   2  21        2.28        2.62      0.99 o 
   5   2  21        0.90        0.44      1.24 o 
  -5   3  21        0.20        1.27      0.92 o 
  -4   3  21        7.24        7.66      1.10 o 
  -3   3  21        0.20        1.99      0.87 o 
  -2   3  21        8.76       10.36      1.30 o 
  -1   3  21       19.72       24.38      2.35 o 
   0   3  21        5.70        5.44      1.38 o 
   1   3  21        0.20        1.32      0.71 o 
   2   3  21        0.00        1.92      1.05 o 
   3   3  21        0.26        1.45      0.92 o 
   4   3  21        1.26        1.52      0.89 o 
   5   3  21        0.17        2.00      0.99 o 
  -4   4  21        9.27        6.78      1.08 o 
  -3   4  21        3.10        2.21      0.86 o 
  -2   4  21       18.12       19.43      1.94 o 
  -1   4  21        0.51        2.65      0.88 o 
   0   4  21       32.25       37.20      2.17 o 
   1   4  21       22.91       20.02      2.46 o 
   2   4  21        0.03        1.26      0.97 o 
   3   4  21        0.10        1.12      1.06 o 
   4   4  21        0.09        0.00      2.11 o 
  -4   5  21       20.24       21.07      1.85 o 
  -3   5  21        6.07        4.21      0.89 o 
  -2   5  21        1.35        1.17      0.83 o 
  -1   5  21        4.09        3.28      0.94 o 
   0   5  21        0.71        2.03      1.14 o 
   1   5  21        7.63        6.06      1.94 o 
   2   5  21        5.61        6.08      1.49 o 
   3   5  21        2.85        7.68      1.56 o 
  -3   6  21        0.04        0.83      0.80 o 
  -2   6  21       39.34       51.62      2.78 o 
  -1   6  21        9.18       16.95      2.33 o 
   0   6  21       54.56       55.96      4.22 o 
   1   6  21        0.24        2.00      1.59 o 
   2   6  21        8.58       12.15      3.16 o 
  -4   0  22       34.53       40.19      3.62 o 
  -2   0  22       61.97       45.34      6.00 o 
   0   0  22        0.06        2.78      1.59 o 
   2   0  22       85.70      101.47      4.55 o 
   4   0  22        2.19        1.82      0.96 o 
  -5   1  22        2.09        2.55      1.40 o 
  -4   1  22       37.03       43.71      2.63 o 
  -3   1  22        0.11        1.51      0.80 o 
  -2   1  22       28.16       32.80      2.08 o 
  -1   1  22        3.86        4.93      1.03 o 
   0   1  22       52.91       50.85      3.01 o 
   1   1  22        5.02        7.38      2.00 o 
   2   1  22        2.31        4.72      0.85 o 
   3   1  22       19.21       25.06      1.95 o 
   4   1  22        0.27        1.31      0.78 o 
   5   1  22        2.19        2.10      0.98 o 
  -5   2  22        0.09        2.48      0.88 o 
  -4   2  22        1.16        2.07      0.75 o 
  -3   2  22        1.51        2.69      0.75 o 
  -2   2  22        2.02        2.41      0.96 o 
  -1   2  22        2.69        7.83      1.19 o 
   0   2  22        0.11        3.52      1.11 o 
   1   2  22       83.19       83.70      3.24 o 
   2   2  22        4.06        3.56      0.89 o 
   3   2  22       10.27       13.20      1.72 o 
   4   2  22        0.02        0.00      1.59 o 
  -4   3  22        0.67        2.81      0.89 o 
  -3   3  22        0.86        1.81      0.77 o 
  -2   3  22        3.20        5.92      1.09 o 
  -1   3  22        0.54        1.73      0.89 o 
   0   3  22        3.40        6.32      1.16 o 
   1   3  22        0.52        1.84      0.65 o 
   2   3  22        0.98        1.28      1.03 o 
   3   3  22       17.08       15.30      6.15 o 
   4   3  22        1.24        1.84      1.27 o 
  -4   4  22       18.42       19.48      2.57 o 
  -3   4  22        0.70        3.61      0.83 o 
  -2   4  22       18.02       20.12      2.02 o 
  -1   4  22        3.33        6.15      1.26 o 
   0   4  22       11.21       14.28      1.60 o 
   1   4  22        0.04        1.86      0.95 o 
   2   4  22        3.60        3.15      1.18 o 
   3   4  22        1.78        2.52      1.19 o 
  -3   5  22        1.47        3.01      1.01 o 
  -2   5  22        4.10        4.31      1.61 o 
  -1   5  22        3.13        4.11      0.93 o 
   0   5  22       28.38       38.69      3.43 o 
   1   5  22        0.04        1.12      1.16 o 
   2   5  22        0.02        0.84      1.04 o 
   3   5  22        6.06       11.29      2.01 o 
  -1   6  22       13.22       14.30      2.16 o 
   0   6  22       19.65       24.54      2.87 o 
   1   6  22        5.58        6.75      2.03 o 
  -5   0  23        8.95        8.29      5.58 o 
  -3   0  23        4.09        3.98      1.22 o 
  -1   0  23        2.53        2.44      1.34 o 
   1   0  23       10.28        9.68      2.28 o 
   3   0  23        5.66        6.73      1.28 o 
  -4   1  23        0.05        2.94      0.87 o 
  -3   1  23        0.44        3.40      0.90 o 
  -2   1  23        0.31        2.99      0.83 o 
  -1   1  23        0.78        1.62      0.96 o 
   0   1  23        0.36        2.33      0.94 o 
   1   1  23        4.96        7.39      1.24 o 
   2   1  23       11.15       15.68      2.20 o 
   3   1  23       10.45        9.29      1.25 o 
   4   1  23        1.56        4.44      1.03 o 
  -4   2  23        8.97        6.20      1.06 o 
  -3   2  23        0.14        1.86      0.72 o 
  -2   2  23        0.33        1.83      0.84 o 
  -1   2  23        0.11        1.08      1.55 o 
   0   2  23        0.06        1.78      0.91 o 
   1   2  23        4.60        5.43      1.01 o 
   2   2  23       10.05        8.91      1.31 o 
   3   2  23        0.76        1.73      1.17 o 
   4   2  23        1.01        3.63      1.03 o 
  -4   3  23        0.85        3.44      1.47 o 
  -3   3  23        0.03        0.45      0.71 o 
  -2   3  23        0.44        2.58      0.88 o 
  -1   3  23       14.12       19.02      1.85 o 
   0   3  23        0.29        1.52      0.72 o 
   1   3  23        8.20        6.42      1.10 o 
   2   3  23        5.43        9.83      1.75 o 
   3   3  23        1.87        2.41      1.02 o 
  -3   4  23       11.26       11.53      1.48 o 
  -2   4  23        4.89        4.76      1.12 o 
  -1   4  23        0.64        3.82      1.16 o 
   0   4  23       28.39       36.64      3.13 o 
   1   4  23        8.60       12.06      2.87 o 
   2   4  23       10.26       13.66      2.05 o 
   3   4  23        8.84       13.92      2.80 o 
  -2   5  23        4.05        6.25      1.22 o 
  -1   5  23        1.54        4.17      1.09 o 
   0   5  23       16.57       10.28      2.56 o 
   1   5  23        2.33        3.12      1.69 o 
   2   5  23        0.32        3.69      2.03 o 
  -4   0  24       16.27       13.52      2.17 o 
  -2   0  24        0.63        1.72      1.16 o 
   0   0  24        3.93        5.87      2.00 o 
   2   0  24       43.17       45.72      4.66 o 
  -4   1  24        0.76        2.50      0.82 o 
  -3   1  24       30.40       37.90      2.45 o 
  -2   1  24        0.53        4.58      0.99 o 
  -1   1  24        9.12        9.87      1.63 o 
   0   1  24        0.25        1.03      1.14 o 
   1   1  24        1.95        1.86      1.70 o 
   2   1  24        0.43        1.50      0.77 o 
   3   1  24        0.42        2.94      0.74 o 
  -3   2  24        0.34        1.14      0.68 o 
  -2   2  24        1.16        4.27      1.83 o 
  -1   2  24        4.51        3.64      2.01 o 
   0   2  24        3.32        2.55      1.50 o 
   1   2  24        1.78        3.35      0.86 o 
   2   2  24        0.12        0.46      0.68 o 
   3   2  24       30.04       38.02      3.69 o 
  -3   3  24        8.69        7.55      2.36 o 
  -2   3  24        5.09        9.52      1.41 o 
  -1   3  24        1.87        1.90      0.98 o 
   0   3  24        0.24        2.45      0.86 o 
   1   3  24        2.75        2.35      0.88 o 
   2   3  24        3.41        5.30      2.76 o 
   3   3  24        0.13        3.33      1.24 o 
  -2   4  24        8.02       10.39      2.07 o 
  -1   4  24        0.44        1.55      0.90 o 
   0   4  24        2.33        3.07      1.14 o 
   1   4  24        0.13        3.31      1.66 o 
   2   4  24       14.48       18.58      2.62 o 
  -3   0  25        0.01        2.03      1.33 o 
  -1   0  25       17.57       21.84      3.69 o 
   1   0  25        0.65        1.19      1.16 o 
   3   0  25        4.83        4.79      2.47 o 
  -3   1  25       18.38       18.65      1.72 o 
  -2   1  25       22.98       25.79      2.87 o 
  -1   1  25       10.16       11.93      1.96 o 
   0   1  25       11.52       13.57      2.05 o 
   1   1  25        0.61        2.47      1.00 o 
   2   1  25        3.89        5.20      1.95 o 
  -3   2  25        0.04        0.03      0.89 o 
  -2   2  25        8.14       14.30      1.71 o 
  -1   2  25        0.00        0.00      1.94 o 
   0   2  25       14.71       15.39      2.17 o 
   1   2  25        7.81       17.49      1.87 o 
   2   2  25        0.43        0.54      1.01 o 
  -2   3  25       29.73       45.26      2.90 o 
  -1   3  25        0.00        3.41      2.22 o 
   0   3  25       40.01       54.05      3.35 o 
   1   3  25        0.84        5.08      1.40 o 
  -2   0  26       34.90       49.61      5.59 o 
   0   0  26       22.62       16.49      3.16 o 
  -2   1  26        6.08       11.31      3.26 o 
  -1   1  26        0.39        0.69      1.04 o 
   0   1  26        5.30        9.12      1.77 o 
   1   1  26        2.53        3.09      1.56 o 
  -1   2  26       20.35       24.09      2.86 o 
   0   2  26        8.13       10.71      2.01 o 
                                                 
